# Supplementary material for: P4HA1, a Prognostic Biomarker that Correlates With Immune Infiltrates in Lung Adenocarcinoma and Pan-Cancer
Source: Front Cell Dev Biol. 2021 Dec 13;9:754580. doi: 10.3389/fcell.2021.754580 (PMC8710955; doi:10.3389/fcell.2021.754580)
Supplement: Supplementary file 1 [file Table3.XLSX]

## Sheet: Sheet1
Cell_Type	abbreviation
CD4_naive	CD4_naïve
CD8_naive	CD8_naïve
Cytotoxic	Tc
Exhausted	Tex
Tr1	Tr1
nTreg	nTreg
iTreg	iTreg
Th1	Th1
Th2	Th2
Th17	Th17
Tfh	Tfh
Central_memory	Tcm
Effector_memory	Tem
NKT	NKT
MAIT	MAIT
DC	DC
Bcell	B cell
Monocyte	Monocyte
Macrophage	Macrophage
NK	NK
Neutrophil	Neutrophil
Gamma_delta	Tgd
CD4_T	CD4_T
CD8_T	CD8_T
