# Supplementary material for: P4HA1, a Prognostic Biomarker that Correlates With Immune Infiltrates in Lung Adenocarcinoma and Pan-Cancer
Source: Front Cell Dev Biol. 2021 Dec 13;9:754580. doi: 10.3389/fcell.2021.754580 (PMC8710955; doi:10.3389/fcell.2021.754580)
Supplement: Supplementary file 3 [file Table1.XLSX]

## Sheet: data
sample	tissue	type	tumor_type	tpm
TCGA.D3.A1QA.07	SKCM	SKCM_tumor_TCGA	tumor	5.498
TCGA.DE.A4MD.06	THCA	THCA_tumor_TCGA	tumor	2.6278
TCGA.J8.A3O2.06	THCA	THCA_tumor_TCGA	tumor	4.2958
TCGA.J8.A3YH.06	THCA	THCA_tumor_TCGA	tumor	4.3024
TCGA.EM.A2P1.06	THCA	THCA_tumor_TCGA	tumor	4.0189
TCGA.J8.A4HW.06	THCA	THCA_tumor_TCGA	tumor	3.9682
TCGA.EM.A2CS.06	THCA	THCA_tumor_TCGA	tumor	4.4061
TCGA.EM.A3SU.06	THCA	THCA_tumor_TCGA	tumor	3.9737
TCGA.EM.A3FQ.06	THCA	THCA_tumor_TCGA	tumor	3.3148
TCGA.SI.A71O.06	SARC	SARC_tumor_TCGA	tumor	6.3255
TCGA.DA.A95Z.06	SKCM	SKCM_tumor_TCGA	tumor	5.1676
TCGA.EE.A29D.06	SKCM	SKCM_tumor_TCGA	tumor	5.2976
TCGA.EE.A29V.06	SKCM	SKCM_tumor_TCGA	tumor	4.9677
TCGA.W3.AA1O.06	SKCM	SKCM_tumor_TCGA	tumor	5.2958
TCGA.EE.A2GJ.06	SKCM	SKCM_tumor_TCGA	tumor	4.7285
TCGA.3N.A9WC.06	SKCM	SKCM_tumor_TCGA	tumor	6.1163
TCGA.3N.A9WD.06	SKCM	SKCM_tumor_TCGA	tumor	3.0145
TCGA.D9.A1JW.06	SKCM	SKCM_tumor_TCGA	tumor	5.3618
TCGA.EE.A2GC.06	SKCM	SKCM_tumor_TCGA	tumor	5.8927
TCGA.ER.A19F.06	SKCM	SKCM_tumor_TCGA	tumor	6.2956
TCGA.DA.A1IC.06	SKCM	SKCM_tumor_TCGA	tumor	4.2196
TCGA.EE.A2GP.06	SKCM	SKCM_tumor_TCGA	tumor	4.6798
TCGA.FS.A4F9.06	SKCM	SKCM_tumor_TCGA	tumor	4.3723
TCGA.EE.A20I.06	SKCM	SKCM_tumor_TCGA	tumor	5.6679
TCGA.EE.A29S.06	SKCM	SKCM_tumor_TCGA	tumor	6.4228
TCGA.ER.A19A.06	SKCM	SKCM_tumor_TCGA	tumor	5.6812
TCGA.WE.A8K6.06	SKCM	SKCM_tumor_TCGA	tumor	4.5687
TCGA.EE.A29L.06	SKCM	SKCM_tumor_TCGA	tumor	5.0523
TCGA.EE.A29N.06	SKCM	SKCM_tumor_TCGA	tumor	5.3989
TCGA.EE.A2GR.06	SKCM	SKCM_tumor_TCGA	tumor	6.539
TCGA.FR.A8YC.06	SKCM	SKCM_tumor_TCGA	tumor	4.7809
TCGA.GF.A6C9.06	SKCM	SKCM_tumor_TCGA	tumor	4.4977
TCGA.D3.A8GP.06	SKCM	SKCM_tumor_TCGA	tumor	5.5595
TCGA.EE.A2GT.06	SKCM	SKCM_tumor_TCGA	tumor	5.9465
TCGA.ER.A19C.06	SKCM	SKCM_tumor_TCGA	tumor	5.6026
TCGA.RP.A693.06	SKCM	SKCM_tumor_TCGA	tumor	4.8709
TCGA.D3.A2J9.06	SKCM	SKCM_tumor_TCGA	tumor	4.7394
TCGA.EE.A3JE.06	SKCM	SKCM_tumor_TCGA	tumor	4.2973
TCGA.YD.A9TA.06	SKCM	SKCM_tumor_TCGA	tumor	5.5398
TCGA.D3.A2JF.06	SKCM	SKCM_tumor_TCGA	tumor	4.7793
TCGA.D3.A5GL.06	SKCM	SKCM_tumor_TCGA	tumor	6.3574
TCGA.FS.A1ZM.06	SKCM	SKCM_tumor_TCGA	tumor	5.5302
TCGA.WE.A8K1.06	SKCM	SKCM_tumor_TCGA	tumor	4.2025
TCGA.D3.A8GM.06	SKCM	SKCM_tumor_TCGA	tumor	5.1607
TCGA.EE.A2MC.06	SKCM	SKCM_tumor_TCGA	tumor	6.0072
TCGA.GN.A4U4.06	SKCM	SKCM_tumor_TCGA	tumor	4.6288
TCGA.QB.AA9O.06	SKCM	SKCM_tumor_TCGA	tumor	4.4006
TCGA.D3.A1Q9.06	SKCM	SKCM_tumor_TCGA	tumor	5.1784
TCGA.EE.A184.06	SKCM	SKCM_tumor_TCGA	tumor	4.6955
TCGA.EE.A2MS.06	SKCM	SKCM_tumor_TCGA	tumor	4.7767
TCGA.EE.A3J4.06	SKCM	SKCM_tumor_TCGA	tumor	5.7209
TCGA.3N.A9WB.06	SKCM	SKCM_tumor_TCGA	tumor	5.1061
TCGA.EB.A5UL.06	SKCM	SKCM_tumor_TCGA	tumor	4.836
TCGA.EE.A2A2.06	SKCM	SKCM_tumor_TCGA	tumor	5.3259
TCGA.EE.A2MU.06	SKCM	SKCM_tumor_TCGA	tumor	4.9792
TCGA.EE.A3J5.06	SKCM	SKCM_tumor_TCGA	tumor	4.7372
TCGA.FS.A1ZY.06	SKCM	SKCM_tumor_TCGA	tumor	4.8635
TCGA.GN.A4U9.06	SKCM	SKCM_tumor_TCGA	tumor	4.8084
TCGA.RP.A694.06	SKCM	SKCM_tumor_TCGA	tumor	3.9185
TCGA.W3.AA1R.06	SKCM	SKCM_tumor_TCGA	tumor	5.9345
TCGA.D3.A3ML.06	SKCM	SKCM_tumor_TCGA	tumor	5.4023
TCGA.D9.A6EA.06	SKCM	SKCM_tumor_TCGA	tumor	5.5261
TCGA.EE.A3JD.06	SKCM	SKCM_tumor_TCGA	tumor	6.5193
TCGA.GN.A8LK.06	SKCM	SKCM_tumor_TCGA	tumor	4.0867
TCGA.WE.A8JZ.06	SKCM	SKCM_tumor_TCGA	tumor	4.5778
TCGA.WE.A8ZM.06	SKCM	SKCM_tumor_TCGA	tumor	4.5236
TCGA.EE.A17Y.06	SKCM	SKCM_tumor_TCGA	tumor	7.3427
TCGA.EE.A180.06	SKCM	SKCM_tumor_TCGA	tumor	5.3604
TCGA.D3.A2JA.06	SKCM	SKCM_tumor_TCGA	tumor	5.8583
TCGA.D3.A2JH.06	SKCM	SKCM_tumor_TCGA	tumor	5.3692
TCGA.D3.A8GI.06	SKCM	SKCM_tumor_TCGA	tumor	3.3925
TCGA.DA.A95Y.06	SKCM	SKCM_tumor_TCGA	tumor	5.3537
TCGA.EE.A29A.06	SKCM	SKCM_tumor_TCGA	tumor	6.6888
TCGA.FS.A1ZK.06	SKCM	SKCM_tumor_TCGA	tumor	5.7228
TCGA.FW.A3R5.06	SKCM	SKCM_tumor_TCGA	tumor	4.8334
TCGA.D3.A2J7.06	SKCM	SKCM_tumor_TCGA	tumor	6.6038
TCGA.EE.A29B.06	SKCM	SKCM_tumor_TCGA	tumor	4.8871
TCGA.EE.A2GN.06	SKCM	SKCM_tumor_TCGA	tumor	5.2567
TCGA.D3.A8GQ.06	SKCM	SKCM_tumor_TCGA	tumor	3.2496
TCGA.D9.A3Z1.06	SKCM	SKCM_tumor_TCGA	tumor	4.5982
TCGA.EE.A2M7.06	SKCM	SKCM_tumor_TCGA	tumor	4.7645
TCGA.EE.A2MH.06	SKCM	SKCM_tumor_TCGA	tumor	4.7819
TCGA.W3.A828.06	SKCM	SKCM_tumor_TCGA	tumor	6.5042
TCGA.D3.A2J6.06	SKCM	SKCM_tumor_TCGA	tumor	5.9002
TCGA.FS.A1ZW.06	SKCM	SKCM_tumor_TCGA	tumor	5.8563
TCGA.WE.A8K5.06	SKCM	SKCM_tumor_TCGA	tumor	3.8044
TCGA.D3.A1Q3.06	SKCM	SKCM_tumor_TCGA	tumor	5.3893
TCGA.FS.A4F4.06	SKCM	SKCM_tumor_TCGA	tumor	3.2297
TCGA.W3.AA1W.06	SKCM	SKCM_tumor_TCGA	tumor	5.0418
TCGA.D3.A3BZ.06	SKCM	SKCM_tumor_TCGA	tumor	4.6977
TCGA.D9.A1X3.06	SKCM	SKCM_tumor_TCGA	tumor	5.1672
TCGA.DA.A1I0.06	SKCM	SKCM_tumor_TCGA	tumor	4.796
TCGA.FS.A1ZD.06	SKCM	SKCM_tumor_TCGA	tumor	6.0993
TCGA.W3.AA1V.06	SKCM	SKCM_tumor_TCGA	tumor	5.6921
TCGA.DA.A1I7.06	SKCM	SKCM_tumor_TCGA	tumor	6.6993
TCGA.DA.A95X.06	SKCM	SKCM_tumor_TCGA	tumor	6.0186
TCGA.ER.A193.06	SKCM	SKCM_tumor_TCGA	tumor	4.0926
TCGA.FS.A1Z4.06	SKCM	SKCM_tumor_TCGA	tumor	4.6387
TCGA.WE.A8ZY.06	SKCM	SKCM_tumor_TCGA	tumor	4.7898
TCGA.YG.AA3O.06	SKCM	SKCM_tumor_TCGA	tumor	4.7187
TCGA.D3.A5GO.06	SKCM	SKCM_tumor_TCGA	tumor	4.1612
TCGA.EE.A2M6.06	SKCM	SKCM_tumor_TCGA	tumor	5.5107
TCGA.EE.A2MR.06	SKCM	SKCM_tumor_TCGA	tumor	4.5047
TCGA.D3.A1Q5.06	SKCM	SKCM_tumor_TCGA	tumor	5.8829
TCGA.D3.A51R.06	SKCM	SKCM_tumor_TCGA	tumor	4.9208
TCGA.EE.A2MJ.06	SKCM	SKCM_tumor_TCGA	tumor	5.1583
TCGA.GN.A264.06	SKCM	SKCM_tumor_TCGA	tumor	4.8714
TCGA.EE.A20C.06	SKCM	SKCM_tumor_TCGA	tumor	6.8755
TCGA.EE.A3J8.06	SKCM	SKCM_tumor_TCGA	tumor	5.6659
TCGA.D3.A2JD.06	SKCM	SKCM_tumor_TCGA	tumor	4.366
TCGA.D3.A5GS.06	SKCM	SKCM_tumor_TCGA	tumor	4.2669
TCGA.EE.A2MN.06	SKCM	SKCM_tumor_TCGA	tumor	5.4145
TCGA.ER.A1A1.06	SKCM	SKCM_tumor_TCGA	tumor	3.9663
TCGA.Z2.AA3S.06	SKCM	SKCM_tumor_TCGA	tumor	4.8739
TCGA.EE.A17Z.06	SKCM	SKCM_tumor_TCGA	tumor	4.9552
TCGA.FS.A1ZB.06	SKCM	SKCM_tumor_TCGA	tumor	5.7743
TCGA.W3.AA1Q.06	SKCM	SKCM_tumor_TCGA	tumor	3.9901
TCGA.WE.A8ZN.06	SKCM	SKCM_tumor_TCGA	tumor	3.2722
TCGA.D9.A6EC.06	SKCM	SKCM_tumor_TCGA	tumor	4.6531
TCGA.D9.A6EG.06	SKCM	SKCM_tumor_TCGA	tumor	5.7618
TCGA.EE.A20H.06	SKCM	SKCM_tumor_TCGA	tumor	6.61
TCGA.ER.A19O.06	SKCM	SKCM_tumor_TCGA	tumor	4.4764
TCGA.D3.A1Q6.06	SKCM	SKCM_tumor_TCGA	tumor	5.9814
TCGA.D3.A1QA.06	SKCM	SKCM_tumor_TCGA	tumor	5.4263
TCGA.DA.A1I1.06	SKCM	SKCM_tumor_TCGA	tumor	6.3201
TCGA.DA.A3F2.06	SKCM	SKCM_tumor_TCGA	tumor	2.7401
TCGA.EB.A5KH.06	SKCM	SKCM_tumor_TCGA	tumor	4.7814
TCGA.EB.A6L9.06	SKCM	SKCM_tumor_TCGA	tumor	4.3979
TCGA.ER.A3EV.06	SKCM	SKCM_tumor_TCGA	tumor	5.2814
TCGA.FS.A1ZT.06	SKCM	SKCM_tumor_TCGA	tumor	5.0405
TCGA.D9.A4Z6.06	SKCM	SKCM_tumor_TCGA	tumor	4.1923
TCGA.EE.A17X.06	SKCM	SKCM_tumor_TCGA	tumor	4.9973
TCGA.EE.A29E.06	SKCM	SKCM_tumor_TCGA	tumor	6.3988
TCGA.EE.A3JH.06	SKCM	SKCM_tumor_TCGA	tumor	4.5736
TCGA.ER.A19J.06	SKCM	SKCM_tumor_TCGA	tumor	6.19
TCGA.FS.A1ZS.06	SKCM	SKCM_tumor_TCGA	tumor	6.7002
TCGA.D3.A3MU.06	SKCM	SKCM_tumor_TCGA	tumor	4.9837
TCGA.EE.A20F.06	SKCM	SKCM_tumor_TCGA	tumor	5.2453
TCGA.EE.A29G.06	SKCM	SKCM_tumor_TCGA	tumor	4.4829
TCGA.ER.A2NF.06	SKCM	SKCM_tumor_TCGA	tumor	5.2327
TCGA.GN.A265.06	SKCM	SKCM_tumor_TCGA	tumor	5.0148
TCGA.D3.A8GS.06	SKCM	SKCM_tumor_TCGA	tumor	4.443
TCGA.DA.A3F3.06	SKCM	SKCM_tumor_TCGA	tumor	5.8433
TCGA.DA.A95W.06	SKCM	SKCM_tumor_TCGA	tumor	5.0605
TCGA.EB.A44R.06	SKCM	SKCM_tumor_TCGA	tumor	3.6961
TCGA.EE.A2MD.06	SKCM	SKCM_tumor_TCGA	tumor	4.554
TCGA.FS.A1YW.06	SKCM	SKCM_tumor_TCGA	tumor	4.3814
TCGA.FS.A1ZP.06	SKCM	SKCM_tumor_TCGA	tumor	5.6685
TCGA.FS.A4F8.06	SKCM	SKCM_tumor_TCGA	tumor	5.2843
TCGA.D3.A51F.06	SKCM	SKCM_tumor_TCGA	tumor	4.5723
TCGA.D3.A51K.06	SKCM	SKCM_tumor_TCGA	tumor	2.7784
TCGA.DA.A1I4.06	SKCM	SKCM_tumor_TCGA	tumor	4.7383
TCGA.EE.A2GB.06	SKCM	SKCM_tumor_TCGA	tumor	6.0531
TCGA.EE.A2ME.06	SKCM	SKCM_tumor_TCGA	tumor	4.8167
TCGA.ER.A19T.06	SKCM	SKCM_tumor_TCGA	tumor	5.6941
TCGA.FS.A1ZC.06	SKCM	SKCM_tumor_TCGA	tumor	5.8382
TCGA.GN.A4U8.06	SKCM	SKCM_tumor_TCGA	tumor	4.4476
TCGA.EE.A3AD.06	SKCM	SKCM_tumor_TCGA	tumor	5.4456
TCGA.ER.A2NC.06	SKCM	SKCM_tumor_TCGA	tumor	6.0191
TCGA.FR.A7U8.06	SKCM	SKCM_tumor_TCGA	tumor	4.8575
TCGA.EB.A5UN.06	SKCM	SKCM_tumor_TCGA	tumor	5.3692
TCGA.EE.A2M5.06	SKCM	SKCM_tumor_TCGA	tumor	5.7337
TCGA.ER.A2NH.06	SKCM	SKCM_tumor_TCGA	tumor	5.898
TCGA.ER.A42L.06	SKCM	SKCM_tumor_TCGA	tumor	4.8689
TCGA.OD.A75X.06	SKCM	SKCM_tumor_TCGA	tumor	6.3245
TCGA.QB.A6FS.06	SKCM	SKCM_tumor_TCGA	tumor	3.7302
TCGA.WE.A8ZR.06	SKCM	SKCM_tumor_TCGA	tumor	5.6306
TCGA.D3.A2J8.06	SKCM	SKCM_tumor_TCGA	tumor	3.9204
TCGA.D3.A8GB.06	SKCM	SKCM_tumor_TCGA	tumor	3.0995
TCGA.D3.A8GC.06	SKCM	SKCM_tumor_TCGA	tumor	5.0955
TCGA.EE.A183.06	SKCM	SKCM_tumor_TCGA	tumor	4.4443
TCGA.EE.A3JI.06	SKCM	SKCM_tumor_TCGA	tumor	4.5832
TCGA.WE.A8ZQ.06	SKCM	SKCM_tumor_TCGA	tumor	5.204
TCGA.D3.A3MO.06	SKCM	SKCM_tumor_TCGA	tumor	6.407
TCGA.EE.A3AA.06	SKCM	SKCM_tumor_TCGA	tumor	5.8873
TCGA.EE.A3AC.06	SKCM	SKCM_tumor_TCGA	tumor	6.2386
TCGA.ER.A19N.06	SKCM	SKCM_tumor_TCGA	tumor	5.2739
TCGA.WE.AAA0.06	SKCM	SKCM_tumor_TCGA	tumor	5.6358
TCGA.EE.A2A1.06	SKCM	SKCM_tumor_TCGA	tumor	4.9996
TCGA.ER.A195.06	SKCM	SKCM_tumor_TCGA	tumor	5.511
TCGA.D3.A8GK.06	SKCM	SKCM_tumor_TCGA	tumor	5.0326
TCGA.DA.A1I2.06	SKCM	SKCM_tumor_TCGA	tumor	4.8817
TCGA.DA.A3F5.06	SKCM	SKCM_tumor_TCGA	tumor	4.7285
TCGA.EE.A2MT.06	SKCM	SKCM_tumor_TCGA	tumor	6.4033
TCGA.ER.A198.06	SKCM	SKCM_tumor_TCGA	tumor	5.4967
TCGA.GN.A266.06	SKCM	SKCM_tumor_TCGA	tumor	6.1258
TCGA.WE.A8ZX.06	SKCM	SKCM_tumor_TCGA	tumor	5.1486
TCGA.EE.A2GE.06	SKCM	SKCM_tumor_TCGA	tumor	4.7077
TCGA.EE.A3JA.06	SKCM	SKCM_tumor_TCGA	tumor	6.0783
TCGA.FR.A3YN.06	SKCM	SKCM_tumor_TCGA	tumor	5.5236
TCGA.D3.A8GL.06	SKCM	SKCM_tumor_TCGA	tumor	5.7167
TCGA.EE.A2A5.06	SKCM	SKCM_tumor_TCGA	tumor	5.1635
TCGA.EE.A2A6.06	SKCM	SKCM_tumor_TCGA	tumor	5.585
TCGA.EE.A2MI.06	SKCM	SKCM_tumor_TCGA	tumor	6.6899
TCGA.EE.A3J7.06	SKCM	SKCM_tumor_TCGA	tumor	6.3441
TCGA.D3.A3MR.06	SKCM	SKCM_tumor_TCGA	tumor	4.6136
TCGA.DA.A1HY.06	SKCM	SKCM_tumor_TCGA	tumor	7.5598
TCGA.EE.A29W.06	SKCM	SKCM_tumor_TCGA	tumor	5.1946
TCGA.EE.A3J3.06	SKCM	SKCM_tumor_TCGA	tumor	5.0871
TCGA.ER.A19B.06	SKCM	SKCM_tumor_TCGA	tumor	7.4313
TCGA.FR.A8YE.06	SKCM	SKCM_tumor_TCGA	tumor	4.7258
TCGA.D9.A148.06	SKCM	SKCM_tumor_TCGA	tumor	5.2877
TCGA.ER.A19H.06	SKCM	SKCM_tumor_TCGA	tumor	5.3005
TCGA.FS.A1ZE.06	SKCM	SKCM_tumor_TCGA	tumor	5.3899
TCGA.D3.A3CB.06	SKCM	SKCM_tumor_TCGA	tumor	4.7714
TCGA.DA.A3F8.06	SKCM	SKCM_tumor_TCGA	tumor	4.4243
TCGA.EE.A2GI.06	SKCM	SKCM_tumor_TCGA	tumor	4.8949
TCGA.ER.A2NE.06	SKCM	SKCM_tumor_TCGA	tumor	5.302
TCGA.FS.A4FD.06	SKCM	SKCM_tumor_TCGA	tumor	5.467
TCGA.GN.A267.06	SKCM	SKCM_tumor_TCGA	tumor	0.6332
TCGA.D3.A2JP.06	SKCM	SKCM_tumor_TCGA	tumor	4.4357
TCGA.WE.AA9Y.06	SKCM	SKCM_tumor_TCGA	tumor	4.2758
TCGA.D3.A5GU.06	SKCM	SKCM_tumor_TCGA	tumor	3.6725
TCGA.ER.A19M.06	SKCM	SKCM_tumor_TCGA	tumor	6.6232
TCGA.FS.A1ZR.06	SKCM	SKCM_tumor_TCGA	tumor	4.9237
TCGA.EE.A2ML.06	SKCM	SKCM_tumor_TCGA	tumor	5.3488
TCGA.ER.A19L.06	SKCM	SKCM_tumor_TCGA	tumor	5.8662
TCGA.EE.A2GH.06	SKCM	SKCM_tumor_TCGA	tumor	4.1716
TCGA.D3.A1Q8.06	SKCM	SKCM_tumor_TCGA	tumor	5.8327
TCGA.FS.A1ZQ.06	SKCM	SKCM_tumor_TCGA	tumor	5.5901
TCGA.EE.A3AB.06	SKCM	SKCM_tumor_TCGA	tumor	7.3508
TCGA.EE.A3AH.06	SKCM	SKCM_tumor_TCGA	tumor	6.273
TCGA.ER.A3PL.06	SKCM	SKCM_tumor_TCGA	tumor	5.8689
TCGA.GN.A4U3.06	SKCM	SKCM_tumor_TCGA	tumor	5.5031
TCGA.D3.A8GE.06	SKCM	SKCM_tumor_TCGA	tumor	5.5289
TCGA.W3.AA21.06	SKCM	SKCM_tumor_TCGA	tumor	4.8856
TCGA.D3.A8GV.06	SKCM	SKCM_tumor_TCGA	tumor	4.2142
TCGA.EE.A3AG.06	SKCM	SKCM_tumor_TCGA	tumor	6.5612
TCGA.ER.A3ES.06	SKCM	SKCM_tumor_TCGA	tumor	5.0027
TCGA.D3.A2JK.06	SKCM	SKCM_tumor_TCGA	tumor	3.3032
TCGA.EE.A2MG.06	SKCM	SKCM_tumor_TCGA	tumor	5.2608
TCGA.EE.A29C.06	SKCM	SKCM_tumor_TCGA	tumor	5.5333
TCGA.D3.A51J.06	SKCM	SKCM_tumor_TCGA	tumor	5.2947
TCGA.FS.A1Z7.06	SKCM	SKCM_tumor_TCGA	tumor	5.2521
TCGA.D3.A8GJ.06	SKCM	SKCM_tumor_TCGA	tumor	6.0989
TCGA.D3.A3C1.06	SKCM	SKCM_tumor_TCGA	tumor	4.1764
TCGA.D3.A51G.06	SKCM	SKCM_tumor_TCGA	tumor	6.9304
TCGA.RP.A695.06	SKCM	SKCM_tumor_TCGA	tumor	4.8763
TCGA.ER.A199.06	SKCM	SKCM_tumor_TCGA	tumor	4.4582
TCGA.EE.A182.06	SKCM	SKCM_tumor_TCGA	tumor	3.1844
TCGA.WE.AAA3.06	SKCM	SKCM_tumor_TCGA	tumor	5.8895
TCGA.DA.A95V.06	SKCM	SKCM_tumor_TCGA	tumor	4.1417
TCGA.ER.A197.06	SKCM	SKCM_tumor_TCGA	tumor	5.2044
TCGA.GN.A268.06	SKCM	SKCM_tumor_TCGA	tumor	6.1225
TCGA.EE.A181.06	SKCM	SKCM_tumor_TCGA	tumor	5.3071
TCGA.ER.A19S.06	SKCM	SKCM_tumor_TCGA	tumor	5.4333
TCGA.D9.A1JX.06	SKCM	SKCM_tumor_TCGA	tumor	7.1503
TCGA.D3.A1Q1.06	SKCM	SKCM_tumor_TCGA	tumor	6.1453
TCGA.FS.A1ZF.06	SKCM	SKCM_tumor_TCGA	tumor	4.2803
TCGA.EE.A2A0.06	SKCM	SKCM_tumor_TCGA	tumor	6.0126
TCGA.FS.A4F5.06	SKCM	SKCM_tumor_TCGA	tumor	4.5589
TCGA.D3.A1QB.06	SKCM	SKCM_tumor_TCGA	tumor	4.9644
TCGA.D3.A2JE.06	SKCM	SKCM_tumor_TCGA	tumor	5.1173
TCGA.D9.A6E9.06	SKCM	SKCM_tumor_TCGA	tumor	4.5015
TCGA.DA.A1HV.06	SKCM	SKCM_tumor_TCGA	tumor	6.0631
TCGA.FS.A1ZJ.06	SKCM	SKCM_tumor_TCGA	tumor	5.3726
TCGA.FS.A4FC.06	SKCM	SKCM_tumor_TCGA	tumor	5.5179
TCGA.D3.A3CE.06	SKCM	SKCM_tumor_TCGA	tumor	4.5491
TCGA.EB.A5VV.06	SKCM	SKCM_tumor_TCGA	tumor	3.1261
TCGA.GF.A4EO.06	SKCM	SKCM_tumor_TCGA	tumor	4.5723
TCGA.EE.A29P.06	SKCM	SKCM_tumor_TCGA	tumor	5.4098
TCGA.WE.A8ZO.06	SKCM	SKCM_tumor_TCGA	tumor	6.3043
TCGA.FS.A1Z3.06	SKCM	SKCM_tumor_TCGA	tumor	4.441
TCGA.FW.A3TU.06	SKCM	SKCM_tumor_TCGA	tumor	2.6067
TCGA.GN.A26D.06	SKCM	SKCM_tumor_TCGA	tumor	6.8294
TCGA.FS.A1ZH.06	SKCM	SKCM_tumor_TCGA	tumor	5.6008
TCGA.D3.A2JB.06	SKCM	SKCM_tumor_TCGA	tumor	4.6148
TCGA.EE.A29Q.06	SKCM	SKCM_tumor_TCGA	tumor	5.1615
TCGA.EE.A2GM.06	SKCM	SKCM_tumor_TCGA	tumor	4.8748
TCGA.EE.A2MQ.06	SKCM	SKCM_tumor_TCGA	tumor	6.4278
TCGA.FS.A1ZU.06	SKCM	SKCM_tumor_TCGA	tumor	5.0484
TCGA.D3.A3CC.06	SKCM	SKCM_tumor_TCGA	tumor	5.291
TCGA.DA.A1IB.06	SKCM	SKCM_tumor_TCGA	tumor	4.3242
TCGA.GN.A8LL.06	SKCM	SKCM_tumor_TCGA	tumor	3.1228
TCGA.FS.A4F0.06	SKCM	SKCM_tumor_TCGA	tumor	4.8768
TCGA.EE.A20B.06	SKCM	SKCM_tumor_TCGA	tumor	5.4631
TCGA.EE.A2GO.06	SKCM	SKCM_tumor_TCGA	tumor	6.1675
TCGA.RP.A690.06	SKCM	SKCM_tumor_TCGA	tumor	4.1954
TCGA.D9.A149.06	SKCM	SKCM_tumor_TCGA	tumor	6.0104
TCGA.EE.A2GU.06	SKCM	SKCM_tumor_TCGA	tumor	5.2728
TCGA.FR.A7UA.06	SKCM	SKCM_tumor_TCGA	tumor	5.5157
TCGA.ER.A3ET.06	SKCM	SKCM_tumor_TCGA	tumor	5.7393
TCGA.D3.A8GD.06	SKCM	SKCM_tumor_TCGA	tumor	4.4906
TCGA.DA.A1I8.06	SKCM	SKCM_tumor_TCGA	tumor	6.0005
TCGA.EE.A2MM.06	SKCM	SKCM_tumor_TCGA	tumor	3.6463
TCGA.FR.A7U9.06	SKCM	SKCM_tumor_TCGA	tumor	5.44
TCGA.GN.A26A.06	SKCM	SKCM_tumor_TCGA	tumor	5.9496
TCGA.YG.AA3P.06	SKCM	SKCM_tumor_TCGA	tumor	5.988
TCGA.GF.A6C8.06	SKCM	SKCM_tumor_TCGA	tumor	5.3733
TCGA.D3.A3CF.06	SKCM	SKCM_tumor_TCGA	tumor	4.1318
TCGA.EB.A5SH.06	SKCM	SKCM_tumor_TCGA	tumor	4.1474
TCGA.EE.A3JB.06	SKCM	SKCM_tumor_TCGA	tumor	5.2525
TCGA.FS.A1ZG.06	SKCM	SKCM_tumor_TCGA	tumor	5.5985
TCGA.W3.A825.06	SKCM	SKCM_tumor_TCGA	tumor	7.0629
TCGA.D3.A51T.06	SKCM	SKCM_tumor_TCGA	tumor	4.8253
TCGA.EE.A29H.06	SKCM	SKCM_tumor_TCGA	tumor	5.3737
TCGA.FW.A3I3.06	SKCM	SKCM_tumor_TCGA	tumor	4.6065
TCGA.GN.A9SD.06	SKCM	SKCM_tumor_TCGA	tumor	3.7529
TCGA.D3.A3C8.06	SKCM	SKCM_tumor_TCGA	tumor	4.3938
TCGA.EE.A29X.06	SKCM	SKCM_tumor_TCGA	tumor	5.8228
TCGA.EE.A2GD.06	SKCM	SKCM_tumor_TCGA	tumor	5.7007
TCGA.GF.A3OT.06	SKCM	SKCM_tumor_TCGA	tumor	7.2748
TCGA.D3.A3C7.06	SKCM	SKCM_tumor_TCGA	tumor	5.3625
TCGA.EB.A5SG.06	SKCM	SKCM_tumor_TCGA	tumor	3.83
TCGA.ER.A2ND.06	SKCM	SKCM_tumor_TCGA	tumor	4.6933
TCGA.FW.A3TV.06	SKCM	SKCM_tumor_TCGA	tumor	5.4575
TCGA.Z2.AA3V.06	SKCM	SKCM_tumor_TCGA	tumor	3.1442
TCGA.D3.A51N.06	SKCM	SKCM_tumor_TCGA	tumor	5.3817
TCGA.FR.A8YD.06	SKCM	SKCM_tumor_TCGA	tumor	4.3688
TCGA.GN.A4U7.06	SKCM	SKCM_tumor_TCGA	tumor	5.0321
TCGA.WE.AAA4.06	SKCM	SKCM_tumor_TCGA	tumor	4.1169
TCGA.EE.A185.06	SKCM	SKCM_tumor_TCGA	tumor	6.044
TCGA.FS.A1YY.06	SKCM	SKCM_tumor_TCGA	tumor	4.4176
TCGA.D3.A3C6.06	SKCM	SKCM_tumor_TCGA	tumor	5.2169
TCGA.D3.A8GR.06	SKCM	SKCM_tumor_TCGA	tumor	3.8421
TCGA.EE.A2M8.06	SKCM	SKCM_tumor_TCGA	tumor	4.8048
TCGA.FS.A1ZZ.06	SKCM	SKCM_tumor_TCGA	tumor	6.838
TCGA.XV.AB01.06	SKCM	SKCM_tumor_TCGA	tumor	2.6487
TCGA.D3.A1Q4.06	SKCM	SKCM_tumor_TCGA	tumor	5.6582
TCGA.D3.A2JC.06	SKCM	SKCM_tumor_TCGA	tumor	4.8253
TCGA.EE.A3AE.06	SKCM	SKCM_tumor_TCGA	tumor	5.1918
TCGA.EB.A44Q.06	SKCM	SKCM_tumor_TCGA	tumor	4.9833
TCGA.EE.A29T.06	SKCM	SKCM_tumor_TCGA	tumor	4.523
TCGA.D3.A2JO.06	SKCM	SKCM_tumor_TCGA	tumor	3.6827
TCGA.HR.A2OG.06	SKCM	SKCM_tumor_TCGA	tumor	6.5319
TCGA.EE.A29R.06	SKCM	SKCM_tumor_TCGA	tumor	5.6215
TCGA.EE.A3AF.06	SKCM	SKCM_tumor_TCGA	tumor	5.149
TCGA.ER.A19G.06	SKCM	SKCM_tumor_TCGA	tumor	6.392
TCGA.ER.A19W.06	SKCM	SKCM_tumor_TCGA	tumor	4.439
TCGA.FW.A5DY.06	SKCM	SKCM_tumor_TCGA	tumor	3.5633
TCGA.ER.A19P.06	SKCM	SKCM_tumor_TCGA	tumor	4.067
TCGA.GN.A262.06	SKCM	SKCM_tumor_TCGA	tumor	5.1752
TCGA.D3.A2JN.06	SKCM	SKCM_tumor_TCGA	tumor	5.7634
TCGA.EE.A2GK.06	SKCM	SKCM_tumor_TCGA	tumor	3.7762
TCGA.ER.A19D.06	SKCM	SKCM_tumor_TCGA	tumor	6.3763
TCGA.FS.A4F2.06	SKCM	SKCM_tumor_TCGA	tumor	5.2925
TCGA.FS.A4FB.06	SKCM	SKCM_tumor_TCGA	tumor	6.4006
TCGA.HR.A2OH.06	SKCM	SKCM_tumor_TCGA	tumor	6.1119
TCGA.FS.A1ZA.06	SKCM	SKCM_tumor_TCGA	tumor	5.94
TCGA.D3.A2JL.06	SKCM	SKCM_tumor_TCGA	tumor	4.4951
TCGA.ER.A2NG.06	SKCM	SKCM_tumor_TCGA	tumor	5.6056
TCGA.YD.A89C.06	SKCM	SKCM_tumor_TCGA	tumor	5.6767
TCGA.D3.A1Q7.06	SKCM	SKCM_tumor_TCGA	tumor	4.7613
TCGA.Z2.A8RT.06	SKCM	SKCM_tumor_TCGA	tumor	3.9874
TCGA.BF.AAP0.06	SKCM	SKCM_tumor_TCGA	tumor	5.195
TCGA.EE.A2GL.06	SKCM	SKCM_tumor_TCGA	tumor	4.6679
TCGA.ER.A42K.06	SKCM	SKCM_tumor_TCGA	tumor	7.1524
TCGA.D3.A51E.06	SKCM	SKCM_tumor_TCGA	tumor	6.1046
TCGA.D9.A3Z3.06	SKCM	SKCM_tumor_TCGA	tumor	5.2215
TCGA.EE.A2MF.06	SKCM	SKCM_tumor_TCGA	tumor	5.2338
TCGA.FS.A1YX.06	SKCM	SKCM_tumor_TCGA	tumor	5.1375
TCGA.D3.A3MV.06	SKCM	SKCM_tumor_TCGA	tumor	5.442
TCGA.FR.A729.06	SKCM	SKCM_tumor_TCGA	tumor	5.0721
TCGA.DA.A1HW.06	SKCM	SKCM_tumor_TCGA	tumor	4.8233
TCGA.ER.A19Q.06	SKCM	SKCM_tumor_TCGA	tumor	7.1055
TCGA.ER.A19E.06	SKCM	SKCM_tumor_TCGA	tumor	5.862
TCGA.EE.A2MP.06	SKCM	SKCM_tumor_TCGA	tumor	5.1277
TCGA.FR.A69P.06	SKCM	SKCM_tumor_TCGA	tumor	5.579
TCGA.EE.A29M.06	SKCM	SKCM_tumor_TCGA	tumor	5.7738
TCGA.DA.A1IA.06	SKCM	SKCM_tumor_TCGA	tumor	3.5035
TCGA.FS.A1Z0.06	SKCM	SKCM_tumor_TCGA	tumor	5.4145
TCGA.D3.A2JG.06	SKCM	SKCM_tumor_TCGA	tumor	4.9079
TCGA.FR.A44A.06	SKCM	SKCM_tumor_TCGA	tumor	5.2157
TCGA.EE.A2GS.06	SKCM	SKCM_tumor_TCGA	tumor	4.4894
TCGA.D3.A8GN.06	SKCM	SKCM_tumor_TCGA	tumor	3.9412
TCGA.DA.A1I5.06	SKCM	SKCM_tumor_TCGA	tumor	4.3772
TCGA.WE.A8ZT.06	SKCM	SKCM_tumor_TCGA	tumor	5.2991
TCGA.LH.A9QB.06	SKCM	SKCM_tumor_TCGA	tumor	5.8289
TCGA.D3.A5GR.06	SKCM	SKCM_tumor_TCGA	tumor	5.0743
TCGA.EE.A2MK.06	SKCM	SKCM_tumor_TCGA	tumor	5.2407
TCGA.D3.A5GN.06	SKCM	SKCM_tumor_TCGA	tumor	5.6896
TCGA.D3.A3C3.06	SKCM	SKCM_tumor_TCGA	tumor	3.421
TCGA.D3.A8GO.06	SKCM	SKCM_tumor_TCGA	tumor	3.4344
TCGA.FR.A3YO.06	SKCM	SKCM_tumor_TCGA	tumor	5.0409
TCGA.RP.A6K9.06	SKCM	SKCM_tumor_TCGA	tumor	5.342
TCGA.YD.A9TB.06	SKCM	SKCM_tumor_TCGA	tumor	4.9598
TCGA.V1.A9O5.06	PRAD	PRAD_tumor_TCGA	tumor	4.1954
TCGA.RW.A686.06	PCPG	PCPG_tumor_TCGA	tumor	2.5658
TCGA.SR.A6MX.06	PCPG	PCPG_tumor_TCGA	tumor	4.085
TCGA.HZ.A9TJ.06	PAAD	PAAD_tumor_TCGA	tumor	4.0841
TCGA.UF.A71A.06	HNSC	HNSC_tumor_TCGA	tumor	6.4954
TCGA.KU.A6H7.06	HNSC	HNSC_tumor_TCGA	tumor	3.5362
TCGA.V5.A7RC.06	ESCA	ESCA_tumor_TCGA	tumor	4.6323
TCGA.NH.A8F7.06	COAD	COAD_tumor_TCGA	tumor	4.8207
TCGA.UC.A7PG.06	CESC	CESC_tumor_TCGA	tumor	2.3536
TCGA.HM.A6W2.06	CESC	CESC_tumor_TCGA	tumor	6.4529
TCGA.E2.A15K.06	BRCA	BRCA_tumor_TCGA	tumor	4.9607
TCGA.AC.A6IX.06	BRCA	BRCA_tumor_TCGA	tumor	4.8105
TCGA.BH.A18V.06	BRCA	BRCA_tumor_TCGA	tumor	5.6479
TCGA.E2.A15A.06	BRCA	BRCA_tumor_TCGA	tumor	4.7608
TCGA.E2.A15E.06	BRCA	BRCA_tumor_TCGA	tumor	4.8997
TCGA.BH.A1ES.06	BRCA	BRCA_tumor_TCGA	tumor	5.8897
TCGA.BH.A1FE.06	BRCA	BRCA_tumor_TCGA	tumor	5.1165
TCGA.2G.AAGI.05	TGCT	TGCT_tumor_TCGA	tumor	4.4797
TCGA.2G.AAHP.05	TGCT	TGCT_tumor_TCGA	tumor	4.1474
TCGA.2G.AAFG.05	TGCT	TGCT_tumor_TCGA	tumor	4.6006
TCGA.2G.AAGY.05	TGCT	TGCT_tumor_TCGA	tumor	4.1128
TCGA.2G.AAKG.05	TGCT	TGCT_tumor_TCGA	tumor	3.4958
TCGA.2G.AAKO.05	TGCT	TGCT_tumor_TCGA	tumor	4.6136
TCGA.SR.A6MX.05	PCPG	PCPG_tumor_TCGA	tumor	4.2001
TCGA.QR.A6GZ.05	PCPG	PCPG_tumor_TCGA	tumor	5.2319
TCGA.P7.A5NY.05	PCPG	PCPG_tumor_TCGA	tumor	3.2267
TCGA.UZ.A9PS.05	KIRP	KIRP_tumor_TCGA	tumor	3.5461
TCGA.DV.A4W0.05	KIRC	KIRC_tumor_TCGA	tumor	6.5389
TCGA.AB.2811.03	LAML	LAML_tumor_TCGA	tumor	3.958
TCGA.AB.2908.03	LAML	LAML_tumor_TCGA	tumor	3.2405
TCGA.AB.2813.03	LAML	LAML_tumor_TCGA	tumor	4.2943
TCGA.AB.2805.03	LAML	LAML_tumor_TCGA	tumor	4.1119
TCGA.AB.2833.03	LAML	LAML_tumor_TCGA	tumor	3.6905
TCGA.AB.2843.03	LAML	LAML_tumor_TCGA	tumor	3.1892
TCGA.AB.2868.03	LAML	LAML_tumor_TCGA	tumor	4.1069
TCGA.AB.2820.03	LAML	LAML_tumor_TCGA	tumor	4.652
TCGA.AB.2861.03	LAML	LAML_tumor_TCGA	tumor	4.0523
TCGA.AB.2870.03	LAML	LAML_tumor_TCGA	tumor	4.2571
TCGA.AB.2938.03	LAML	LAML_tumor_TCGA	tumor	4.421
TCGA.AB.2865.03	LAML	LAML_tumor_TCGA	tumor	3.7888
TCGA.AB.2931.03	LAML	LAML_tumor_TCGA	tumor	5.4111
TCGA.AB.2840.03	LAML	LAML_tumor_TCGA	tumor	3.7561
TCGA.AB.2996.03	LAML	LAML_tumor_TCGA	tumor	4.1859
TCGA.AB.2941.03	LAML	LAML_tumor_TCGA	tumor	4.0909
TCGA.AB.2939.03	LAML	LAML_tumor_TCGA	tumor	4.7415
TCGA.AB.2885.03	LAML	LAML_tumor_TCGA	tumor	4.5559
TCGA.AB.2959.03	LAML	LAML_tumor_TCGA	tumor	3.9682
TCGA.AB.2900.03	LAML	LAML_tumor_TCGA	tumor	4.9887
TCGA.AB.2890.03	LAML	LAML_tumor_TCGA	tumor	3.8611
TCGA.AB.3002.03	LAML	LAML_tumor_TCGA	tumor	3.8431
TCGA.AB.2838.03	LAML	LAML_tumor_TCGA	tumor	4.3681
TCGA.AB.2866.03	LAML	LAML_tumor_TCGA	tumor	4.6843
TCGA.AB.2948.03	LAML	LAML_tumor_TCGA	tumor	4.7049
TCGA.AB.2935.03	LAML	LAML_tumor_TCGA	tumor	4.5423
TCGA.AB.2822.03	LAML	LAML_tumor_TCGA	tumor	4.7148
TCGA.AB.2842.03	LAML	LAML_tumor_TCGA	tumor	4.6838
TCGA.AB.2904.03	LAML	LAML_tumor_TCGA	tumor	4.0366
TCGA.AB.2934.03	LAML	LAML_tumor_TCGA	tumor	4.4758
TCGA.AB.2817.03	LAML	LAML_tumor_TCGA	tumor	3.7193
TCGA.AB.2821.03	LAML	LAML_tumor_TCGA	tumor	4.7767
TCGA.AB.2844.03	LAML	LAML_tumor_TCGA	tumor	4.9969
TCGA.AB.2856.03	LAML	LAML_tumor_TCGA	tumor	3.8411
TCGA.AB.2863.03	LAML	LAML_tumor_TCGA	tumor	5.1635
TCGA.AB.2912.03	LAML	LAML_tumor_TCGA	tumor	4.3618
TCGA.AB.2995.03	LAML	LAML_tumor_TCGA	tumor	3.9589
TCGA.AB.2848.03	LAML	LAML_tumor_TCGA	tumor	4.573
TCGA.AB.2932.03	LAML	LAML_tumor_TCGA	tumor	5.1502
TCGA.AB.2999.03	LAML	LAML_tumor_TCGA	tumor	3.1765
TCGA.AB.2913.03	LAML	LAML_tumor_TCGA	tumor	4.3986
TCGA.AB.2956.03	LAML	LAML_tumor_TCGA	tumor	4.8304
TCGA.AB.3006.03	LAML	LAML_tumor_TCGA	tumor	5.2525
TCGA.AB.2883.03	LAML	LAML_tumor_TCGA	tumor	3.0199
TCGA.AB.2965.03	LAML	LAML_tumor_TCGA	tumor	5.0365
TCGA.AB.2874.03	LAML	LAML_tumor_TCGA	tumor	4.7143
TCGA.AB.2924.03	LAML	LAML_tumor_TCGA	tumor	5.0072
TCGA.AB.2933.03	LAML	LAML_tumor_TCGA	tumor	3.9534
TCGA.AB.2949.03	LAML	LAML_tumor_TCGA	tumor	4.3917
TCGA.AB.2967.03	LAML	LAML_tumor_TCGA	tumor	4.1466
TCGA.AB.2925.03	LAML	LAML_tumor_TCGA	tumor	4.3779
TCGA.AB.2963.03	LAML	LAML_tumor_TCGA	tumor	5.4142
TCGA.AB.2828.03	LAML	LAML_tumor_TCGA	tumor	4.6206
TCGA.AB.2889.03	LAML	LAML_tumor_TCGA	tumor	4.1153
TCGA.AB.2969.03	LAML	LAML_tumor_TCGA	tumor	3.9829
TCGA.AB.2857.03	LAML	LAML_tumor_TCGA	tumor	4.5211
TCGA.AB.2975.03	LAML	LAML_tumor_TCGA	tumor	3.9819
TCGA.AB.2847.03	LAML	LAML_tumor_TCGA	tumor	3.8411
TCGA.AB.2976.03	LAML	LAML_tumor_TCGA	tumor	4.2781
TCGA.AB.3012.03	LAML	LAML_tumor_TCGA	tumor	3.8935
TCGA.AB.2853.03	LAML	LAML_tumor_TCGA	tumor	5.1716
TCGA.AB.2871.03	LAML	LAML_tumor_TCGA	tumor	4.8575
TCGA.AB.2990.03	LAML	LAML_tumor_TCGA	tumor	4.3737
TCGA.AB.2980.03	LAML	LAML_tumor_TCGA	tumor	4.1061
TCGA.AB.2815.03	LAML	LAML_tumor_TCGA	tumor	4.6312
TCGA.AB.2835.03	LAML	LAML_tumor_TCGA	tumor	4.9449
TCGA.AB.2944.03	LAML	LAML_tumor_TCGA	tumor	4.0462
TCGA.AB.2806.03	LAML	LAML_tumor_TCGA	tumor	4.3779
TCGA.AB.2824.03	LAML	LAML_tumor_TCGA	tumor	3.6451
TCGA.AB.2893.03	LAML	LAML_tumor_TCGA	tumor	4.0799
TCGA.AB.2983.03	LAML	LAML_tumor_TCGA	tumor	4.3903
TCGA.AB.3005.03	LAML	LAML_tumor_TCGA	tumor	4.0216
TCGA.AB.2920.03	LAML	LAML_tumor_TCGA	tumor	3.6417
TCGA.AB.2875.03	LAML	LAML_tumor_TCGA	tumor	4.3583
TCGA.AB.2872.03	LAML	LAML_tumor_TCGA	tumor	3.5875
TCGA.AB.2891.03	LAML	LAML_tumor_TCGA	tumor	3.831
TCGA.AB.2946.03	LAML	LAML_tumor_TCGA	tumor	4.5528
TCGA.AB.2859.03	LAML	LAML_tumor_TCGA	tumor	4.7772
TCGA.AB.2849.03	LAML	LAML_tumor_TCGA	tumor	5.0674
TCGA.AB.2984.03	LAML	LAML_tumor_TCGA	tumor	3.5718
TCGA.AB.2836.03	LAML	LAML_tumor_TCGA	tumor	5.0879
TCGA.AB.2940.03	LAML	LAML_tumor_TCGA	tumor	4.6247
TCGA.AB.3007.03	LAML	LAML_tumor_TCGA	tumor	4.5205
TCGA.AB.2834.03	LAML	LAML_tumor_TCGA	tumor	4.5898
TCGA.AB.2901.03	LAML	LAML_tumor_TCGA	tumor	6.0204
TCGA.AB.2886.03	LAML	LAML_tumor_TCGA	tumor	4.1954
TCGA.AB.2994.03	LAML	LAML_tumor_TCGA	tumor	4.2676
TCGA.AB.3000.03	LAML	LAML_tumor_TCGA	tumor	4.4128
TCGA.AB.2880.03	LAML	LAML_tumor_TCGA	tumor	4.7426
TCGA.AB.2808.03	LAML	LAML_tumor_TCGA	tumor	4.4595
TCGA.AB.3009.03	LAML	LAML_tumor_TCGA	tumor	5.4884
TCGA.AB.3008.03	LAML	LAML_tumor_TCGA	tumor	4.2072
TCGA.AB.2855.03	LAML	LAML_tumor_TCGA	tumor	5.7434
TCGA.AB.2927.03	LAML	LAML_tumor_TCGA	tumor	3.5899
TCGA.AB.2972.03	LAML	LAML_tumor_TCGA	tumor	4.4628
TCGA.AB.2985.03	LAML	LAML_tumor_TCGA	tumor	4.6543
TCGA.AB.2810.03	LAML	LAML_tumor_TCGA	tumor	3.8896
TCGA.AB.2899.03	LAML	LAML_tumor_TCGA	tumor	4.0833
TCGA.AB.2903.03	LAML	LAML_tumor_TCGA	tumor	5.0054
TCGA.AB.2971.03	LAML	LAML_tumor_TCGA	tumor	4.3234
TCGA.AB.2858.03	LAML	LAML_tumor_TCGA	tumor	4.2381
TCGA.AB.2987.03	LAML	LAML_tumor_TCGA	tumor	5.0449
TCGA.AB.2882.03	LAML	LAML_tumor_TCGA	tumor	3.7919
TCGA.AB.2915.03	LAML	LAML_tumor_TCGA	tumor	4.1498
TCGA.AB.2929.03	LAML	LAML_tumor_TCGA	tumor	4.1915
TCGA.AB.2977.03	LAML	LAML_tumor_TCGA	tumor	3.5718
TCGA.AB.2943.03	LAML	LAML_tumor_TCGA	tumor	4.298
TCGA.AB.2898.03	LAML	LAML_tumor_TCGA	tumor	5.2961
TCGA.AB.2879.03	LAML	LAML_tumor_TCGA	tumor	4.9603
TCGA.AB.2973.03	LAML	LAML_tumor_TCGA	tumor	4.9892
TCGA.AB.2998.03	LAML	LAML_tumor_TCGA	tumor	4.431
TCGA.AB.2942.03	LAML	LAML_tumor_TCGA	tumor	4.4115
TCGA.AB.2988.03	LAML	LAML_tumor_TCGA	tumor	5.1065
TCGA.AB.2837.03	LAML	LAML_tumor_TCGA	tumor	5.3324
TCGA.AB.2851.03	LAML	LAML_tumor_TCGA	tumor	4.5602
TCGA.AB.2867.03	LAML	LAML_tumor_TCGA	tumor	4.3075
TCGA.AB.2826.03	LAML	LAML_tumor_TCGA	tumor	4.5577
TCGA.AB.2830.03	LAML	LAML_tumor_TCGA	tumor	4.281
TCGA.AB.2869.03	LAML	LAML_tumor_TCGA	tumor	4.6445
TCGA.AB.2930.03	LAML	LAML_tumor_TCGA	tumor	4.2586
TCGA.AB.2818.03	LAML	LAML_tumor_TCGA	tumor	5.0197
TCGA.AB.2803.03	LAML	LAML_tumor_TCGA	tumor	2.7972
TCGA.AB.2823.03	LAML	LAML_tumor_TCGA	tumor	4.7055
TCGA.AB.2910.03	LAML	LAML_tumor_TCGA	tumor	4.251
TCGA.AB.2936.03	LAML	LAML_tumor_TCGA	tumor	3.6463
TCGA.AB.2978.03	LAML	LAML_tumor_TCGA	tumor	3.8847
TCGA.AB.2832.03	LAML	LAML_tumor_TCGA	tumor	4.1668
TCGA.AB.2860.03	LAML	LAML_tumor_TCGA	tumor	4.9486
TCGA.AB.2877.03	LAML	LAML_tumor_TCGA	tumor	5.3699
TCGA.AB.2887.03	LAML	LAML_tumor_TCGA	tumor	4.427
TCGA.AB.2952.03	LAML	LAML_tumor_TCGA	tumor	3.2189
TCGA.AB.2964.03	LAML	LAML_tumor_TCGA	tumor	4.0679
TCGA.AB.2816.03	LAML	LAML_tumor_TCGA	tumor	5.0453
TCGA.AB.2846.03	LAML	LAML_tumor_TCGA	tumor	4.4732
TCGA.AB.2966.03	LAML	LAML_tumor_TCGA	tumor	4.2173
TCGA.AB.2993.03	LAML	LAML_tumor_TCGA	tumor	4.8022
TCGA.AB.2921.03	LAML	LAML_tumor_TCGA	tumor	5
TCGA.AB.2955.03	LAML	LAML_tumor_TCGA	tumor	4.2646
TCGA.AB.2954.03	LAML	LAML_tumor_TCGA	tumor	4.2706
TCGA.AB.2919.03	LAML	LAML_tumor_TCGA	tumor	4.4122
TCGA.AB.2819.03	LAML	LAML_tumor_TCGA	tumor	4.8033
TCGA.AB.2839.03	LAML	LAML_tumor_TCGA	tumor	4.8958
TCGA.AB.2841.03	LAML	LAML_tumor_TCGA	tumor	2.9071
TCGA.AB.2854.03	LAML	LAML_tumor_TCGA	tumor	3.7313
TCGA.AB.2873.03	LAML	LAML_tumor_TCGA	tumor	4.9617
TCGA.AB.2911.03	LAML	LAML_tumor_TCGA	tumor	3.7345
TCGA.AB.2894.03	LAML	LAML_tumor_TCGA	tumor	4.2389
TCGA.AB.2897.03	LAML	LAML_tumor_TCGA	tumor	3.8269
TCGA.AB.2881.03	LAML	LAML_tumor_TCGA	tumor	4.449
TCGA.AB.2916.03	LAML	LAML_tumor_TCGA	tumor	4.4101
TCGA.AB.2878.03	LAML	LAML_tumor_TCGA	tumor	4.6691
TCGA.AB.2918.03	LAML	LAML_tumor_TCGA	tumor	4.6588
TCGA.AB.2876.03	LAML	LAML_tumor_TCGA	tumor	4.5826
TCGA.AB.2884.03	LAML	LAML_tumor_TCGA	tumor	5.0597
TCGA.AB.2928.03	LAML	LAML_tumor_TCGA	tumor	4.5723
TCGA.AB.2892.03	LAML	LAML_tumor_TCGA	tumor	4.2503
TCGA.AB.2895.03	LAML	LAML_tumor_TCGA	tumor	4.4938
TCGA.AB.2917.03	LAML	LAML_tumor_TCGA	tumor	4.2818
TCGA.AB.2991.03	LAML	LAML_tumor_TCGA	tumor	4.0645
TCGA.AB.2814.03	LAML	LAML_tumor_TCGA	tumor	4.4595
TCGA.AB.2845.03	LAML	LAML_tumor_TCGA	tumor	4.2684
TCGA.AB.2937.03	LAML	LAML_tumor_TCGA	tumor	1.8722
TCGA.AB.2981.03	LAML	LAML_tumor_TCGA	tumor	5.1603
TCGA.AB.2950.03	LAML	LAML_tumor_TCGA	tumor	4.554
TCGA.AB.2970.03	LAML	LAML_tumor_TCGA	tumor	4.4135
TCGA.AB.2862.03	LAML	LAML_tumor_TCGA	tumor	3.6725
TCGA.AB.2825.03	LAML	LAML_tumor_TCGA	tumor	4.9584
TCGA.AB.2986.03	LAML	LAML_tumor_TCGA	tumor	3.868
TCGA.AB.2979.03	LAML	LAML_tumor_TCGA	tumor	3.3364
TCGA.AB.2812.03	LAML	LAML_tumor_TCGA	tumor	5.0126
TCGA.AB.2914.03	LAML	LAML_tumor_TCGA	tumor	4.3751
TCGA.AB.2896.03	LAML	LAML_tumor_TCGA	tumor	4.7285
TCGA.AB.3011.03	LAML	LAML_tumor_TCGA	tumor	4.7138
TCGA.K1.A3PN.02	SARC	SARC_tumor_TCGA	tumor	3.2647
TCGA.K1.A42X.02	SARC	SARC_tumor_TCGA	tumor	4.0304
TCGA.VT.A80J.02	SARC	SARC_tumor_TCGA	tumor	3.6849
TCGA.G5.6572.02	READ	READ_tumor_TCGA	tumor	4.2227
TCGA.29.2414.02	OV	OV_tumor_TCGA	tumor	4.4377
TCGA.13.1489.02	OV	OV_tumor_TCGA	tumor	5.2559
TCGA.23.1023.01	OV	OV_tumor_TCGA	tumor	4.62742
TCGA.29.1770.02	OV	OV_tumor_TCGA	tumor	2.872
TCGA.13.0913.02	OV	OV_tumor_TCGA	tumor	4.5516
TCGA.29.1705.02	OV	OV_tumor_TCGA	tumor	4.6416
TCGA.29.1707.02	OV	OV_tumor_TCGA	tumor	5.0841
TCGA.61.2008.02	OV	OV_tumor_TCGA	tumor	4.641
TCGA.50.5066.02	LUAD	LUAD_tumor_TCGA	tumor	5.6597
TCGA.50.5946.02	LUAD	LUAD_tumor_TCGA	tumor	6.057
TCGA.DD.AACA.02	LIHC	LIHC_tumor_TCGA	tumor	4.4935
TCGA.ZS.A9CF.02	LIHC	LIHC_tumor_TCGA	tumor	3.4304
TCGA.BK.A139.02	UCEC	UCEC_tumor_TCGA	tumor	4.433
TCGA.G4.6317.02	COAD	COAD_tumor_TCGA	tumor	4.1036
TCGA.06.0152.02	GBM	GBM_tumor_TCGA	tumor	4.9654
TCGA.06.0171.02	GBM	GBM_tumor_TCGA	tumor	6.0864
TCGA.06.0190.02	GBM	GBM_tumor_TCGA	tumor	7.4036
TCGA.19.1389.02	GBM	GBM_tumor_TCGA	tumor	5.9526
TCGA.14.0736.02	GBM	GBM_tumor_TCGA	tumor	4.957
TCGA.06.0211.02	GBM	GBM_tumor_TCGA	tumor	5.2312
TCGA.19.4065.02	GBM	GBM_tumor_TCGA	tumor	6.6358
TCGA.06.0221.02	GBM	GBM_tumor_TCGA	tumor	4.1318
TCGA.06.0210.02	GBM	GBM_tumor_TCGA	tumor	5.2315
TCGA.06.0125.02	GBM	GBM_tumor_TCGA	tumor	6.2696
TCGA.14.1034.02	GBM	GBM_tumor_TCGA	tumor	6.8363
TCGA.14.1402.02	GBM	GBM_tumor_TCGA	tumor	4.8846
TCGA.19.0957.02	GBM	GBM_tumor_TCGA	tumor	5.4719
TCGA.DH.A669.02	LGG	LGG_tumor_TCGA	tumor	3.5009
TCGA.DU.6397.02	LGG	LGG_tumor_TCGA	tumor	4.1676
TCGA.DU.7304.02	LGG	LGG_tumor_TCGA	tumor	3.4048
TCGA.TQ.A7RK.02	LGG	LGG_tumor_TCGA	tumor	5.12953
TCGA.TQ.A7RV.02	LGG	LGG_tumor_TCGA	tumor	4.6358
TCGA.FG.5963.02	LGG	LGG_tumor_TCGA	tumor	5.3712
TCGA.DU.5872.02	LGG	LGG_tumor_TCGA	tumor	4.7645
TCGA.TQ.A8XE.02	LGG	LGG_tumor_TCGA	tumor	4.8172
TCGA.TM.A7CF.02	LGG	LGG_tumor_TCGA	tumor	4.5596
TCGA.FG.5965.02	LGG	LGG_tumor_TCGA	tumor	4.15468
TCGA.DU.6407.02	LGG	LGG_tumor_TCGA	tumor	4.60801
TCGA.DU.5870.02	LGG	LGG_tumor_TCGA	tumor	3.5047
TCGA.FG.A4MT.02	LGG	LGG_tumor_TCGA	tumor	4.073
TCGA.DU.6404.02	LGG	LGG_tumor_TCGA	tumor	6.03213
TCGA.ND.A4WA.01	UCS	UCS_tumor_TCGA	tumor	6.094
TCGA.NF.A5CP.01	UCS	UCS_tumor_TCGA	tumor	6.3457
TCGA.N8.A4PP.01	UCS	UCS_tumor_TCGA	tumor	7.1623
TCGA.N7.A4Y5.01	UCS	UCS_tumor_TCGA	tumor	4.359
TCGA.N6.A4VE.01	UCS	UCS_tumor_TCGA	tumor	5.978
TCGA.N6.A4VC.01	UCS	UCS_tumor_TCGA	tumor	6.4396
TCGA.ND.A4WC.01	UCS	UCS_tumor_TCGA	tumor	6.9653
TCGA.N8.A4PL.01	UCS	UCS_tumor_TCGA	tumor	6.9893
TCGA.N6.A4VD.01	UCS	UCS_tumor_TCGA	tumor	5.6233
TCGA.NA.A4R0.01	UCS	UCS_tumor_TCGA	tumor	5.2936
TCGA.NA.A5I1.01	UCS	UCS_tumor_TCGA	tumor	5.1027
TCGA.N6.A4VG.01	UCS	UCS_tumor_TCGA	tumor	6.9742
TCGA.N9.A4PZ.01	UCS	UCS_tumor_TCGA	tumor	4.7263
TCGA.ND.A4WF.01	UCS	UCS_tumor_TCGA	tumor	5.9251
TCGA.N8.A4PQ.01	UCS	UCS_tumor_TCGA	tumor	6.2227
TCGA.N8.A56S.01	UCS	UCS_tumor_TCGA	tumor	5.7568
TCGA.NA.A4R1.01	UCS	UCS_tumor_TCGA	tumor	8.1172
TCGA.NG.A4VW.01	UCS	UCS_tumor_TCGA	tumor	5.4493
TCGA.N8.A4PM.01	UCS	UCS_tumor_TCGA	tumor	4.9289
TCGA.N7.A4Y8.01	UCS	UCS_tumor_TCGA	tumor	4.1978
TCGA.NA.A4QV.01	UCS	UCS_tumor_TCGA	tumor	5.9784
TCGA.N5.A4RN.01	UCS	UCS_tumor_TCGA	tumor	5.0072
TCGA.N8.A4PI.01	UCS	UCS_tumor_TCGA	tumor	6.7432
TCGA.N9.A4Q1.01	UCS	UCS_tumor_TCGA	tumor	5.7407
TCGA.N5.A4RD.01	UCS	UCS_tumor_TCGA	tumor	6.3447
TCGA.N5.A4RT.01	UCS	UCS_tumor_TCGA	tumor	5.0041
TCGA.N7.A59B.01	UCS	UCS_tumor_TCGA	tumor	5.0343
TCGA.N9.A4Q7.01	UCS	UCS_tumor_TCGA	tumor	3.3717
TCGA.N5.A4RF.01	UCS	UCS_tumor_TCGA	tumor	6.1272
TCGA.N8.A4PN.01	UCS	UCS_tumor_TCGA	tumor	5.5398
TCGA.N9.A4Q8.01	UCS	UCS_tumor_TCGA	tumor	4.4887
TCGA.N5.A4RO.01	UCS	UCS_tumor_TCGA	tumor	6.5219
TCGA.ND.A4W6.01	UCS	UCS_tumor_TCGA	tumor	4.8802
TCGA.QM.A5NM.01	UCS	UCS_tumor_TCGA	tumor	4.4906
TCGA.N8.A4PO.01	UCS	UCS_tumor_TCGA	tumor	5.3155
TCGA.N5.A4R8.01	UCS	UCS_tumor_TCGA	tumor	6.1414
TCGA.N5.A4RS.01	UCS	UCS_tumor_TCGA	tumor	5.0934
TCGA.N5.A59F.01	UCS	UCS_tumor_TCGA	tumor	4.9012
TCGA.N7.A4Y0.01	UCS	UCS_tumor_TCGA	tumor	7.0627
TCGA.N9.A4Q3.01	UCS	UCS_tumor_TCGA	tumor	4.3371
TCGA.N5.A4RA.01	UCS	UCS_tumor_TCGA	tumor	5.465
TCGA.NG.A4VU.01	UCS	UCS_tumor_TCGA	tumor	5.9416
TCGA.N5.A4RM.01	UCS	UCS_tumor_TCGA	tumor	6.1416
TCGA.N5.A4RV.01	UCS	UCS_tumor_TCGA	tumor	6.5037
TCGA.N5.A59E.01	UCS	UCS_tumor_TCGA	tumor	6.0834
TCGA.NA.A4QY.01	UCS	UCS_tumor_TCGA	tumor	4.8258
TCGA.N5.A4RJ.01	UCS	UCS_tumor_TCGA	tumor	5.0913
TCGA.N9.A4Q4.01	UCS	UCS_tumor_TCGA	tumor	4.3342
TCGA.NA.A4QW.01	UCS	UCS_tumor_TCGA	tumor	5.852
TCGA.NF.A4WX.01	UCS	UCS_tumor_TCGA	tumor	6.0396
TCGA.NA.A4QX.01	UCS	UCS_tumor_TCGA	tumor	6.8319
TCGA.N6.A4V9.01	UCS	UCS_tumor_TCGA	tumor	6.6542
TCGA.NF.A4WU.01	UCS	UCS_tumor_TCGA	tumor	5.7724
TCGA.NF.A4X2.01	UCS	UCS_tumor_TCGA	tumor	6.4053
TCGA.QN.A5NN.01	UCS	UCS_tumor_TCGA	tumor	5.4483
TCGA.N5.A4RU.01	UCS	UCS_tumor_TCGA	tumor	5.5726
TCGA.N6.A4VF.01	UCS	UCS_tumor_TCGA	tumor	5.4741
TCGA.EL.A3CO.01	THCA	THCA_tumor_TCGA	tumor	4.3625
TCGA.DJ.A13L.01	THCA	THCA_tumor_TCGA	tumor	3.9608
TCGA.J8.A3YF.01	THCA	THCA_tumor_TCGA	tumor	3.2856
TCGA.FE.A239.01	THCA	THCA_tumor_TCGA	tumor	4.4357
TCGA.EL.A3MY.01	THCA	THCA_tumor_TCGA	tumor	4.7772
TCGA.BJ.A0ZG.01	THCA	THCA_tumor_TCGA	tumor	4.1285
TCGA.BJ.A28S.01	THCA	THCA_tumor_TCGA	tumor	4.5886
TCGA.BJ.A45C.01	THCA	THCA_tumor_TCGA	tumor	3.5791
TCGA.BJ.A2NA.01	THCA	THCA_tumor_TCGA	tumor	4.061
TCGA.EM.A1CT.01	THCA	THCA_tumor_TCGA	tumor	3.8228
TCGA.FY.A4B0.01	THCA	THCA_tumor_TCGA	tumor	4.6393
TCGA.EL.A4K6.01	THCA	THCA_tumor_TCGA	tumor	3.9431
TCGA.EM.A22O.01	THCA	THCA_tumor_TCGA	tumor	3.8105
TCGA.EL.A4K7.01	THCA	THCA_tumor_TCGA	tumor	3.793
TCGA.MK.A84Z.01	THCA	THCA_tumor_TCGA	tumor	4.2119
TCGA.EM.A4FO.01	THCA	THCA_tumor_TCGA	tumor	3.6113
TCGA.DE.A4MD.01	THCA	THCA_tumor_TCGA	tumor	4.0584
TCGA.BJ.A290.01	THCA	THCA_tumor_TCGA	tumor	3.5161
TCGA.DJ.A1QL.01	THCA	THCA_tumor_TCGA	tumor	3.5935
TCGA.EL.A3GP.01	THCA	THCA_tumor_TCGA	tumor	4.9194
TCGA.FE.A231.01	THCA	THCA_tumor_TCGA	tumor	4.3442
TCGA.DJ.A1QO.01	THCA	THCA_tumor_TCGA	tumor	3.6428
TCGA.EM.A4FH.01	THCA	THCA_tumor_TCGA	tumor	4.1228
TCGA.FY.A3NP.01	THCA	THCA_tumor_TCGA	tumor	4.9012
TCGA.EL.A4K9.01	THCA	THCA_tumor_TCGA	tumor	3.8561
TCGA.BJ.A0ZB.01	THCA	THCA_tumor_TCGA	tumor	3.5621
TCGA.EL.A3MZ.01	THCA	THCA_tumor_TCGA	tumor	3.6657
TCGA.EM.A2OZ.01	THCA	THCA_tumor_TCGA	tumor	4.0028
TCGA.BJ.A0YZ.01	THCA	THCA_tumor_TCGA	tumor	3.2944
TCGA.DJ.A2PW.01	THCA	THCA_tumor_TCGA	tumor	3.9838
TCGA.EM.A22P.01	THCA	THCA_tumor_TCGA	tumor	4.4397
TCGA.ET.A3DW.01	THCA	THCA_tumor_TCGA	tumor	3.6635
TCGA.DJ.A2PZ.01	THCA	THCA_tumor_TCGA	tumor	4.1186
TCGA.DJ.A3UO.01	THCA	THCA_tumor_TCGA	tumor	5.6605
TCGA.DJ.A3VK.01	THCA	THCA_tumor_TCGA	tumor	4.0225
TCGA.EL.A3T3.01	THCA	THCA_tumor_TCGA	tumor	3.5633
TCGA.EL.A4KI.01	THCA	THCA_tumor_TCGA	tumor	2.9488
TCGA.DJ.A1QG.01	THCA	THCA_tumor_TCGA	tumor	3.6669
TCGA.EL.A3D4.01	THCA	THCA_tumor_TCGA	tumor	4.5838
TCGA.EM.A2CN.01	THCA	THCA_tumor_TCGA	tumor	5.6355
TCGA.ET.A40S.01	THCA	THCA_tumor_TCGA	tumor	4.0994
TCGA.EL.A3D0.01	THCA	THCA_tumor_TCGA	tumor	4.443
TCGA.EM.A3AO.01	THCA	THCA_tumor_TCGA	tumor	2.9186
TCGA.DJ.A13U.01	THCA	THCA_tumor_TCGA	tumor	3.5706
TCGA.DJ.A4UQ.01	THCA	THCA_tumor_TCGA	tumor	4.7082
TCGA.EL.A3ZM.01	THCA	THCA_tumor_TCGA	tumor	3.3032
TCGA.BJ.A0Z5.01	THCA	THCA_tumor_TCGA	tumor	3.2359
TCGA.BJ.A18Z.01	THCA	THCA_tumor_TCGA	tumor	4.0799
TCGA.EL.A3H2.01	THCA	THCA_tumor_TCGA	tumor	4.3965
TCGA.BJ.A0Z2.01	THCA	THCA_tumor_TCGA	tumor	5.2184
TCGA.E3.A3E5.01	THCA	THCA_tumor_TCGA	tumor	4.3356
TCGA.EM.A3FM.01	THCA	THCA_tumor_TCGA	tumor	3.2841
TCGA.DJ.A13O.01	THCA	THCA_tumor_TCGA	tumor	3.2466
TCGA.DJ.A3V0.01	THCA	THCA_tumor_TCGA	tumor	3.3979
TCGA.BJ.A0Z0.01	THCA	THCA_tumor_TCGA	tumor	4.2204
TCGA.BJ.A0ZC.01	THCA	THCA_tumor_TCGA	tumor	3.4856
TCGA.BJ.A190.01	THCA	THCA_tumor_TCGA	tumor	3.3773
TCGA.DJ.A4V5.01	THCA	THCA_tumor_TCGA	tumor	4.4751
TCGA.DJ.A2PO.01	THCA	THCA_tumor_TCGA	tumor	4.1244
TCGA.DJ.A3V6.01	THCA	THCA_tumor_TCGA	tumor	3.7518
TCGA.FY.A76V.01	THCA	THCA_tumor_TCGA	tumor	5.1647
TCGA.DJ.A2Q4.01	THCA	THCA_tumor_TCGA	tumor	3.8857
TCGA.BJ.A3PU.01	THCA	THCA_tumor_TCGA	tumor	3.3192
TCGA.DJ.A3VB.01	THCA	THCA_tumor_TCGA	tumor	3.1179
TCGA.EM.A22M.01	THCA	THCA_tumor_TCGA	tumor	3.6042
TCGA.BJ.A3EZ.01	THCA	THCA_tumor_TCGA	tumor	3.8749
TCGA.DJ.A2Q5.01	THCA	THCA_tumor_TCGA	tumor	4.6259
TCGA.FK.A4UB.01	THCA	THCA_tumor_TCGA	tumor	3.616
TCGA.FY.A4B3.01	THCA	THCA_tumor_TCGA	tumor	4.9505
TCGA.DJ.A13R.01	THCA	THCA_tumor_TCGA	tumor	1.2147
TCGA.DJ.A3VE.01	THCA	THCA_tumor_TCGA	tumor	4.0028
TCGA.DO.A2HM.01	THCA	THCA_tumor_TCGA	tumor	3.9654
TCGA.BJ.A4O8.01	THCA	THCA_tumor_TCGA	tumor	4.0645
TCGA.DJ.A2PP.01	THCA	THCA_tumor_TCGA	tumor	4.889
TCGA.L6.A4EQ.01	THCA	THCA_tumor_TCGA	tumor	3.7794
TCGA.EM.A2OX.01	THCA	THCA_tumor_TCGA	tumor	5.2196
TCGA.EM.A2P2.01	THCA	THCA_tumor_TCGA	tumor	4.7236
TCGA.BJ.A45H.01	THCA	THCA_tumor_TCGA	tumor	4.5066
TCGA.J8.A42S.01	THCA	THCA_tumor_TCGA	tumor	4.1269
TCGA.DJ.A1QQ.01	THCA	THCA_tumor_TCGA	tumor	4.0532
TCGA.DJ.A1QM.01	THCA	THCA_tumor_TCGA	tumor	4.0462
TCGA.EL.A3TA.01	THCA	THCA_tumor_TCGA	tumor	3.4765
TCGA.ET.A3BS.01	THCA	THCA_tumor_TCGA	tumor	3.9012
TCGA.EL.A4KD.01	THCA	THCA_tumor_TCGA	tumor	4.0497
TCGA.EM.A3AR.01	THCA	THCA_tumor_TCGA	tumor	4.1368
TCGA.KS.A4I3.01	THCA	THCA_tumor_TCGA	tumor	3.7815
TCGA.DJ.A3VG.01	THCA	THCA_tumor_TCGA	tumor	3.3264
TCGA.EL.A3CV.01	THCA	THCA_tumor_TCGA	tumor	4.5473
TCGA.EM.A3FO.01	THCA	THCA_tumor_TCGA	tumor	4.3793
TCGA.EM.A3O9.01	THCA	THCA_tumor_TCGA	tumor	1.9034
TCGA.EL.A3D1.01	THCA	THCA_tumor_TCGA	tumor	2.9432
TCGA.EM.A3AJ.01	THCA	THCA_tumor_TCGA	tumor	3.5436
TCGA.ET.A2MZ.01	THCA	THCA_tumor_TCGA	tumor	4.1019
TCGA.ET.A39O.01	THCA	THCA_tumor_TCGA	tumor	3.8054
TCGA.J8.A3O2.01	THCA	THCA_tumor_TCGA	tumor	5.1194
TCGA.J8.A3YH.01	THCA	THCA_tumor_TCGA	tumor	4.7049
TCGA.DJ.A3VL.01	THCA	THCA_tumor_TCGA	tumor	3.8621
TCGA.ET.A40Q.01	THCA	THCA_tumor_TCGA	tumor	3.8013
TCGA.J8.A3O0.01	THCA	THCA_tumor_TCGA	tumor	4.6662
TCGA.E3.A3DY.01	THCA	THCA_tumor_TCGA	tumor	4.2196
TCGA.IM.A4EB.01	THCA	THCA_tumor_TCGA	tumor	3.0323
TCGA.BJ.A0ZJ.01	THCA	THCA_tumor_TCGA	tumor	3.9589
TCGA.BJ.A45D.01	THCA	THCA_tumor_TCGA	tumor	3.9251
TCGA.EL.A3T8.01	THCA	THCA_tumor_TCGA	tumor	4.0189
TCGA.EM.A22Q.01	THCA	THCA_tumor_TCGA	tumor	1.2875
TCGA.EM.A3SY.01	THCA	THCA_tumor_TCGA	tumor	3.5399
TCGA.EL.A3ZT.01	THCA	THCA_tumor_TCGA	tumor	3.2065
TCGA.EM.A4FU.01	THCA	THCA_tumor_TCGA	tumor	3.9337
TCGA.MK.A4N6.01	THCA	THCA_tumor_TCGA	tumor	4.4263
TCGA.ET.A39M.01	THCA	THCA_tumor_TCGA	tumor	3.6335
TCGA.BJ.A45K.01	THCA	THCA_tumor_TCGA	tumor	4.0118
TCGA.EM.A2P0.01	THCA	THCA_tumor_TCGA	tumor	4.5922
TCGA.EM.A2P1.01	THCA	THCA_tumor_TCGA	tumor	3.6939
TCGA.ET.A25M.01	THCA	THCA_tumor_TCGA	tumor	3.9223
TCGA.FE.A236.01	THCA	THCA_tumor_TCGA	tumor	4.5958
TCGA.CE.A485.01	THCA	THCA_tumor_TCGA	tumor	4.5814
TCGA.CE.A3MD.01	THCA	THCA_tumor_TCGA	tumor	4.2111
TCGA.EM.A1CU.01	THCA	THCA_tumor_TCGA	tumor	4.3046
TCGA.EM.A2CL.01	THCA	THCA_tumor_TCGA	tumor	3.7017
TCGA.BJ.A18Y.01	THCA	THCA_tumor_TCGA	tumor	4.5386
TCGA.FY.A3BL.01	THCA	THCA_tumor_TCGA	tumor	3.449
TCGA.DE.A4M9.01	THCA	THCA_tumor_TCGA	tumor	4.7055
TCGA.EL.A3CY.01	THCA	THCA_tumor_TCGA	tumor	4.38
TCGA.EM.A2CK.01	THCA	THCA_tumor_TCGA	tumor	4.4223
TCGA.EM.A4FR.01	THCA	THCA_tumor_TCGA	tumor	3.2811
TCGA.ET.A3BU.01	THCA	THCA_tumor_TCGA	tumor	4.3263
TCGA.DJ.A2PR.01	THCA	THCA_tumor_TCGA	tumor	4.3695
TCGA.ET.A2MX.01	THCA	THCA_tumor_TCGA	tumor	3.2707
TCGA.DJ.A2PQ.01	THCA	THCA_tumor_TCGA	tumor	4.5154
TCGA.H2.A2K9.01	THCA	THCA_tumor_TCGA	tumor	4.8007
TCGA.ET.A3BX.01	THCA	THCA_tumor_TCGA	tumor	3.9819
TCGA.DJ.A3VJ.01	THCA	THCA_tumor_TCGA	tumor	4.5657
TCGA.FY.A3ON.01	THCA	THCA_tumor_TCGA	tumor	4.0436
TCGA.EL.A3ZP.01	THCA	THCA_tumor_TCGA	tumor	3.9127
TCGA.FE.A3PA.01	THCA	THCA_tumor_TCGA	tumor	3.6266
TCGA.EL.A3ZG.01	THCA	THCA_tumor_TCGA	tumor	3.9496
TCGA.IM.A3U2.01	THCA	THCA_tumor_TCGA	tumor	3.5022
TCGA.EL.A3CW.01	THCA	THCA_tumor_TCGA	tumor	3.9496
TCGA.EM.A3AQ.01	THCA	THCA_tumor_TCGA	tumor	4.2973
TCGA.EM.A3O3.01	THCA	THCA_tumor_TCGA	tumor	3.4424
TCGA.ET.A39I.01	THCA	THCA_tumor_TCGA	tumor	4.8324
TCGA.BJ.A28V.01	THCA	THCA_tumor_TCGA	tumor	4.1994
TCGA.DE.A4MB.01	THCA	THCA_tumor_TCGA	tumor	4.1724
TCGA.EL.A3ZO.01	THCA	THCA_tumor_TCGA	tumor	4.1053
TCGA.EL.A3CR.01	THCA	THCA_tumor_TCGA	tumor	4.447
TCGA.EL.A3CT.01	THCA	THCA_tumor_TCGA	tumor	4.6747
TCGA.EL.A3ZQ.01	THCA	THCA_tumor_TCGA	tumor	3.1491
TCGA.EM.A2CO.01	THCA	THCA_tumor_TCGA	tumor	2.2783
TCGA.DJ.A3V5.01	THCA	THCA_tumor_TCGA	tumor	4.3213
TCGA.E8.A418.01	THCA	THCA_tumor_TCGA	tumor	4.6742
TCGA.4C.A93U.01	THCA	THCA_tumor_TCGA	tumor	4.4457
TCGA.EM.A1YA.01	THCA	THCA_tumor_TCGA	tumor	2.8199
TCGA.EM.A1YB.01	THCA	THCA_tumor_TCGA	tumor	2.7784
TCGA.ET.A39P.01	THCA	THCA_tumor_TCGA	tumor	4.0748
TCGA.EL.A3GQ.01	THCA	THCA_tumor_TCGA	tumor	4.6018
TCGA.EL.A3GU.01	THCA	THCA_tumor_TCGA	tumor	3.8147
TCGA.ET.A2MY.01	THCA	THCA_tumor_TCGA	tumor	4.0619
TCGA.EM.A1YC.01	THCA	THCA_tumor_TCGA	tumor	3.208
TCGA.EM.A3FP.01	THCA	THCA_tumor_TCGA	tumor	3.7656
TCGA.DJ.A2PN.01	THCA	THCA_tumor_TCGA	tumor	4.0506
TCGA.DJ.A2PT.01	THCA	THCA_tumor_TCGA	tumor	3.7836
TCGA.DJ.A2QC.01	THCA	THCA_tumor_TCGA	tumor	3.1588
TCGA.DJ.A3UZ.01	THCA	THCA_tumor_TCGA	tumor	4.3227
TCGA.EL.A3CL.01	THCA	THCA_tumor_TCGA	tumor	4.2488
TCGA.EL.A3CU.01	THCA	THCA_tumor_TCGA	tumor	4.7367
TCGA.BJ.A3PR.01	THCA	THCA_tumor_TCGA	tumor	3.3192
TCGA.EL.A3T9.01	THCA	THCA_tumor_TCGA	tumor	5.275
TCGA.DJ.A3VM.01	THCA	THCA_tumor_TCGA	tumor	3.9242
TCGA.DJ.A4UL.01	THCA	THCA_tumor_TCGA	tumor	3.245
TCGA.EL.A4K1.01	THCA	THCA_tumor_TCGA	tumor	2.2842
TCGA.EM.A22N.01	THCA	THCA_tumor_TCGA	tumor	3.0181
TCGA.ET.A3DV.01	THCA	THCA_tumor_TCGA	tumor	3.9412
TCGA.J8.A4HY.01	THCA	THCA_tumor_TCGA	tumor	3.83
TCGA.BJ.A0ZA.01	THCA	THCA_tumor_TCGA	tumor	4.2381
TCGA.EM.A3AI.01	THCA	THCA_tumor_TCGA	tumor	3.7017
TCGA.EL.A3H1.01	THCA	THCA_tumor_TCGA	tumor	4.5255
TCGA.EL.A3MX.01	THCA	THCA_tumor_TCGA	tumor	5.2548
TCGA.FY.A3R9.01	THCA	THCA_tumor_TCGA	tumor	3.6543
TCGA.FY.A3W9.01	THCA	THCA_tumor_TCGA	tumor	4.2465
TCGA.DE.A0XZ.01	THCA	THCA_tumor_TCGA	tumor	4.1547
TCGA.DJ.A2Q9.01	THCA	THCA_tumor_TCGA	tumor	5.1144
TCGA.EL.A3GV.01	THCA	THCA_tumor_TCGA	tumor	4.5491
TCGA.BJ.A3F0.01	THCA	THCA_tumor_TCGA	tumor	3.3787
TCGA.EL.A3CM.01	THCA	THCA_tumor_TCGA	tumor	3.652
TCGA.EM.A2OV.01	THCA	THCA_tumor_TCGA	tumor	3.795
TCGA.EM.A4FV.01	THCA	THCA_tumor_TCGA	tumor	4.3428
TCGA.FY.A3I5.01	THCA	THCA_tumor_TCGA	tumor	3.0446
TCGA.FY.A3YR.01	THCA	THCA_tumor_TCGA	tumor	3.7138
TCGA.BJ.A0ZE.01	THCA	THCA_tumor_TCGA	tumor	3.3661
TCGA.DJ.A1QI.01	THCA	THCA_tumor_TCGA	tumor	4.5479
TCGA.EM.A3FL.01	THCA	THCA_tumor_TCGA	tumor	3.5645
TCGA.DJ.A1QE.01	THCA	THCA_tumor_TCGA	tumor	4.1094
TCGA.EL.A3CS.01	THCA	THCA_tumor_TCGA	tumor	4.2631
TCGA.EM.A2CM.01	THCA	THCA_tumor_TCGA	tumor	2.496
TCGA.EM.A3AK.01	THCA	THCA_tumor_TCGA	tumor	4.5217
TCGA.EM.A3ST.01	THCA	THCA_tumor_TCGA	tumor	3.2466
TCGA.FY.A3R8.01	THCA	THCA_tumor_TCGA	tumor	3.9929
TCGA.FY.A4B4.01	THCA	THCA_tumor_TCGA	tumor	4.235
TCGA.DE.A4M8.01	THCA	THCA_tumor_TCGA	tumor	3.551
TCGA.DJ.A1QF.01	THCA	THCA_tumor_TCGA	tumor	4.5324
TCGA.DJ.A2Q3.01	THCA	THCA_tumor_TCGA	tumor	4.2862
TCGA.FE.A22Z.01	THCA	THCA_tumor_TCGA	tumor	3.7105
TCGA.FK.A3SD.01	THCA	THCA_tumor_TCGA	tumor	3.5947
TCGA.FY.A2QD.01	THCA	THCA_tumor_TCGA	tumor	4.3133
TCGA.FY.A3TY.01	THCA	THCA_tumor_TCGA	tumor	4.4719
TCGA.KS.A4I7.01	THCA	THCA_tumor_TCGA	tumor	4.5405
TCGA.DE.A0Y3.01	THCA	THCA_tumor_TCGA	tumor	3.7116
TCGA.DJ.A3V4.01	THCA	THCA_tumor_TCGA	tumor	3.9166
TCGA.DJ.A3VF.01	THCA	THCA_tumor_TCGA	tumor	4.3177
TCGA.ET.A3BT.01	THCA	THCA_tumor_TCGA	tumor	3.944
TCGA.BJ.A45F.01	THCA	THCA_tumor_TCGA	tumor	3.5035
TCGA.EM.A4FM.01	THCA	THCA_tumor_TCGA	tumor	3.4007
TCGA.J8.A4HW.01	THCA	THCA_tumor_TCGA	tumor	4.14
TCGA.DE.A69K.01	THCA	THCA_tumor_TCGA	tumor	4.588
TCGA.DJ.A1QH.01	THCA	THCA_tumor_TCGA	tumor	4.4317
TCGA.IM.A3ED.01	THCA	THCA_tumor_TCGA	tumor	4.637
TCGA.L6.A4EU.01	THCA	THCA_tumor_TCGA	tumor	3.5657
TCGA.BJ.A0Z9.01	THCA	THCA_tumor_TCGA	tumor	3.8886
TCGA.DJ.A2Q0.01	THCA	THCA_tumor_TCGA	tumor	3.0842
TCGA.DJ.A2Q2.01	THCA	THCA_tumor_TCGA	tumor	5.2165
TCGA.DJ.A3V3.01	THCA	THCA_tumor_TCGA	tumor	4.0278
TCGA.E8.A3X7.01	THCA	THCA_tumor_TCGA	tumor	3.5803
TCGA.E8.A432.01	THCA	THCA_tumor_TCGA	tumor	5.0514
TCGA.E8.A437.01	THCA	THCA_tumor_TCGA	tumor	2.9413
TCGA.EL.A3H5.01	THCA	THCA_tumor_TCGA	tumor	3.0774
TCGA.FY.A3R6.01	THCA	THCA_tumor_TCGA	tumor	4.4582
TCGA.BJ.A291.01	THCA	THCA_tumor_TCGA	tumor	3.9299
TCGA.DJ.A2QA.01	THCA	THCA_tumor_TCGA	tumor	2.3366
TCGA.E8.A242.01	THCA	THCA_tumor_TCGA	tumor	3.9847
TCGA.E8.A434.01	THCA	THCA_tumor_TCGA	tumor	4.0627
TCGA.EM.A22J.01	THCA	THCA_tumor_TCGA	tumor	4.3972
TCGA.ET.A25G.01	THCA	THCA_tumor_TCGA	tumor	4.0688
TCGA.DJ.A2PX.01	THCA	THCA_tumor_TCGA	tumor	4.1506
TCGA.E3.A3DZ.01	THCA	THCA_tumor_TCGA	tumor	4.3198
TCGA.EL.A3MW.01	THCA	THCA_tumor_TCGA	tumor	4.0198
TCGA.EL.A3T2.01	THCA	THCA_tumor_TCGA	tumor	4.5898
TCGA.EL.A4JZ.01	THCA	THCA_tumor_TCGA	tumor	4.4628
TCGA.EM.A1CS.01	THCA	THCA_tumor_TCGA	tumor	4.641
TCGA.EM.A3FR.01	THCA	THCA_tumor_TCGA	tumor	4.3463
TCGA.EM.A3OA.01	THCA	THCA_tumor_TCGA	tumor	3.8993
TCGA.ET.A39T.01	THCA	THCA_tumor_TCGA	tumor	4.0541
TCGA.FY.A40L.01	THCA	THCA_tumor_TCGA	tumor	3.8105
TCGA.FY.A40N.01	THCA	THCA_tumor_TCGA	tumor	4.3191
TCGA.IM.A3U3.01	THCA	THCA_tumor_TCGA	tumor	3.9673
TCGA.KS.A4ID.01	THCA	THCA_tumor_TCGA	tumor	3.2541
TCGA.BJ.A0ZF.01	THCA	THCA_tumor_TCGA	tumor	3.6578
TCGA.BJ.A192.01	THCA	THCA_tumor_TCGA	tumor	4.7698
TCGA.EL.A4K0.01	THCA	THCA_tumor_TCGA	tumor	4.551
TCGA.EM.A3O6.01	THCA	THCA_tumor_TCGA	tumor	2.7139
TCGA.H2.A26U.01	THCA	THCA_tumor_TCGA	tumor	4.0909
TCGA.J8.A3YG.01	THCA	THCA_tumor_TCGA	tumor	3.5449
TCGA.DJ.A2PV.01	THCA	THCA_tumor_TCGA	tumor	4.1036
TCGA.DJ.A2QB.01	THCA	THCA_tumor_TCGA	tumor	4.4667
TCGA.E8.A436.01	THCA	THCA_tumor_TCGA	tumor	3.9974
TCGA.EL.A3N3.01	THCA	THCA_tumor_TCGA	tumor	3.4765
TCGA.EM.A1YD.01	THCA	THCA_tumor_TCGA	tumor	4.8973
TCGA.ET.A2N4.01	THCA	THCA_tumor_TCGA	tumor	4.3024
TCGA.BJ.A0ZH.01	THCA	THCA_tumor_TCGA	tumor	3.345
TCGA.DE.A4MA.01	THCA	THCA_tumor_TCGA	tumor	2.561
TCGA.DJ.A13P.01	THCA	THCA_tumor_TCGA	tumor	4.5249
TCGA.DJ.A2PU.01	THCA	THCA_tumor_TCGA	tumor	4.0943
TCGA.DJ.A2Q7.01	THCA	THCA_tumor_TCGA	tumor	4.4457
TCGA.DJ.A3VI.01	THCA	THCA_tumor_TCGA	tumor	3.4894
TCGA.E8.A2EA.01	THCA	THCA_tumor_TCGA	tumor	3.2677
TCGA.EM.A22I.01	THCA	THCA_tumor_TCGA	tumor	3.6793
TCGA.ET.A25L.01	THCA	THCA_tumor_TCGA	tumor	3.8013
TCGA.FY.A3WA.01	THCA	THCA_tumor_TCGA	tumor	5.8245
TCGA.J8.A3NZ.01	THCA	THCA_tumor_TCGA	tumor	4.2297
TCGA.BJ.A3PT.01	THCA	THCA_tumor_TCGA	tumor	4.2556
TCGA.BJ.A45I.01	THCA	THCA_tumor_TCGA	tumor	3.5645
TCGA.BJ.A4O9.01	THCA	THCA_tumor_TCGA	tumor	4.0136
TCGA.CE.A3ME.01	THCA	THCA_tumor_TCGA	tumor	3.8866
TCGA.DJ.A13X.01	THCA	THCA_tumor_TCGA	tumor	4.1668
TCGA.DJ.A3UN.01	THCA	THCA_tumor_TCGA	tumor	4.3548
TCGA.DJ.A3UR.01	THCA	THCA_tumor_TCGA	tumor	3.8147
TCGA.E8.A416.01	THCA	THCA_tumor_TCGA	tumor	3.7699
TCGA.EL.A3D6.01	THCA	THCA_tumor_TCGA	tumor	4.3428
TCGA.EM.A2CS.01	THCA	THCA_tumor_TCGA	tumor	5.4618
TCGA.ET.A25R.01	THCA	THCA_tumor_TCGA	tumor	3.8601
TCGA.ET.A2N0.01	THCA	THCA_tumor_TCGA	tumor	2.5437
TCGA.ET.A4KN.01	THCA	THCA_tumor_TCGA	tumor	2.6602
TCGA.FY.A40M.01	THCA	THCA_tumor_TCGA	tumor	3.6486
TCGA.DJ.A3UW.01	THCA	THCA_tumor_TCGA	tumor	3.2297
TCGA.DJ.A3V9.01	THCA	THCA_tumor_TCGA	tumor	4.2274
TCGA.E8.A44K.01	THCA	THCA_tumor_TCGA	tumor	3.2752
TCGA.EL.A3CP.01	THCA	THCA_tumor_TCGA	tumor	4.3896
TCGA.FK.A3SH.01	THCA	THCA_tumor_TCGA	tumor	3.5249
TCGA.FY.A3R7.01	THCA	THCA_tumor_TCGA	tumor	4.4203
TCGA.QD.A8IV.01	THCA	THCA_tumor_TCGA	tumor	4.551
TCGA.BJ.A191.01	THCA	THCA_tumor_TCGA	tumor	3.9636
TCGA.DE.A3KN.01	THCA	THCA_tumor_TCGA	tumor	3.5111
TCGA.DJ.A3UU.01	THCA	THCA_tumor_TCGA	tumor	4.2899
TCGA.E3.A3E3.01	THCA	THCA_tumor_TCGA	tumor	3.87
TCGA.EM.A2CJ.01	THCA	THCA_tumor_TCGA	tumor	4.0471
TCGA.EM.A4FN.01	THCA	THCA_tumor_TCGA	tumor	3.1426
TCGA.KS.A4I5.01	THCA	THCA_tumor_TCGA	tumor	3.4517
TCGA.L6.A4ET.01	THCA	THCA_tumor_TCGA	tumor	3.867
TCGA.BJ.A45G.01	THCA	THCA_tumor_TCGA	tumor	4.1119
TCGA.DJ.A4V4.01	THCA	THCA_tumor_TCGA	tumor	3.4894
TCGA.ET.A39K.01	THCA	THCA_tumor_TCGA	tumor	3.3336
TCGA.FY.A3NM.01	THCA	THCA_tumor_TCGA	tumor	4.9704
TCGA.FY.A3NN.01	THCA	THCA_tumor_TCGA	tumor	4.433
TCGA.EL.A3CN.01	THCA	THCA_tumor_TCGA	tumor	3.7475
TCGA.EL.A3T7.01	THCA	THCA_tumor_TCGA	tumor	3.9185
TCGA.EL.A3TB.01	THCA	THCA_tumor_TCGA	tumor	4.7688
TCGA.EM.A1YE.01	THCA	THCA_tumor_TCGA	tumor	3.9901
TCGA.EM.A2CU.01	THCA	THCA_tumor_TCGA	tumor	4.2958
TCGA.EM.A2P3.01	THCA	THCA_tumor_TCGA	tumor	4.2951
TCGA.ET.A3BV.01	THCA	THCA_tumor_TCGA	tumor	5.6171
TCGA.J8.A3YD.01	THCA	THCA_tumor_TCGA	tumor	3.867
TCGA.KS.A41I.01	THCA	THCA_tumor_TCGA	tumor	2.2144
TCGA.BJ.A28Z.01	THCA	THCA_tumor_TCGA	tumor	4.3213
TCGA.BJ.A45E.01	THCA	THCA_tumor_TCGA	tumor	2.376
TCGA.DJ.A2PY.01	THCA	THCA_tumor_TCGA	tumor	4.4088
TCGA.DJ.A3UX.01	THCA	THCA_tumor_TCGA	tumor	4.0985
TCGA.E3.A3E1.01	THCA	THCA_tumor_TCGA	tumor	3.8886
TCGA.EL.A3H4.01	THCA	THCA_tumor_TCGA	tumor	4.2001
TCGA.EL.A3ZR.01	THCA	THCA_tumor_TCGA	tumor	4.2488
TCGA.EM.A22K.01	THCA	THCA_tumor_TCGA	tumor	4.9737
TCGA.EM.A2CR.01	THCA	THCA_tumor_TCGA	tumor	2.2753
TCGA.EM.A2OY.01	THCA	THCA_tumor_TCGA	tumor	2.5061
TCGA.EM.A3O7.01	THCA	THCA_tumor_TCGA	tumor	4.0497
TCGA.ET.A2N5.01	THCA	THCA_tumor_TCGA	tumor	4.533
TCGA.FY.A40K.01	THCA	THCA_tumor_TCGA	tumor	4.225
TCGA.KS.A4I9.01	THCA	THCA_tumor_TCGA	tumor	3.7105
TCGA.DJ.A3UM.01	THCA	THCA_tumor_TCGA	tumor	4.4364
TCGA.DJ.A3UQ.01	THCA	THCA_tumor_TCGA	tumor	4.1061
TCGA.E8.A414.01	THCA	THCA_tumor_TCGA	tumor	4.6077
TCGA.EL.A3T0.01	THCA	THCA_tumor_TCGA	tumor	4.366
TCGA.EM.A3AL.01	THCA	THCA_tumor_TCGA	tumor	4.0427
TCGA.ET.A4KQ.01	THCA	THCA_tumor_TCGA	tumor	4.9584
TCGA.KS.A4IC.01	THCA	THCA_tumor_TCGA	tumor	3.6277
TCGA.DE.A2OL.01	THCA	THCA_tumor_TCGA	tumor	4.2877
TCGA.DJ.A2Q1.01	THCA	THCA_tumor_TCGA	tumor	3.5324
TCGA.DJ.A3V2.01	THCA	THCA_tumor_TCGA	tumor	3.9974
TCGA.DJ.A3V7.01	THCA	THCA_tumor_TCGA	tumor	3.5362
TCGA.EL.A3D5.01	THCA	THCA_tumor_TCGA	tumor	4.5644
TCGA.ET.A3BO.01	THCA	THCA_tumor_TCGA	tumor	3.9194
TCGA.FE.A232.01	THCA	THCA_tumor_TCGA	tumor	3.8798
TCGA.DE.A4MC.01	THCA	THCA_tumor_TCGA	tumor	3.8105
TCGA.DJ.A3UT.01	THCA	THCA_tumor_TCGA	tumor	3.7072
TCGA.EL.A4K2.01	THCA	THCA_tumor_TCGA	tumor	4.1756
TCGA.EM.A3SU.01	THCA	THCA_tumor_TCGA	tumor	3.4752
TCGA.ET.A3DP.01	THCA	THCA_tumor_TCGA	tumor	4.4122
TCGA.ET.A3DQ.01	THCA	THCA_tumor_TCGA	tumor	4.3349
TCGA.FK.A3S3.01	THCA	THCA_tumor_TCGA	tumor	4.8385
TCGA.BJ.A2N9.01	THCA	THCA_tumor_TCGA	tumor	3.4116
TCGA.DJ.A1QN.01	THCA	THCA_tumor_TCGA	tumor	4.1604
TCGA.EL.A3ZH.01	THCA	THCA_tumor_TCGA	tumor	3.8431
TCGA.EM.A3FN.01	THCA	THCA_tumor_TCGA	tumor	2.6418
TCGA.EM.A3SZ.01	THCA	THCA_tumor_TCGA	tumor	3.8105
TCGA.EM.A4FQ.01	THCA	THCA_tumor_TCGA	tumor	3.0287
TCGA.ET.A3DR.01	THCA	THCA_tumor_TCGA	tumor	4.1539
TCGA.IM.A41Y.01	THCA	THCA_tumor_TCGA	tumor	3.794
TCGA.CE.A481.01	THCA	THCA_tumor_TCGA	tumor	4.8465
TCGA.EL.A3GX.01	THCA	THCA_tumor_TCGA	tumor	4.248
TCGA.EL.A3ZK.01	THCA	THCA_tumor_TCGA	tumor	3.4007
TCGA.EL.A4JV.01	THCA	THCA_tumor_TCGA	tumor	4.5491
TCGA.H2.A3RH.01	THCA	THCA_tumor_TCGA	tumor	4.857
TCGA.KS.A4IB.01	THCA	THCA_tumor_TCGA	tumor	4.0419
TCGA.L6.A4EP.01	THCA	THCA_tumor_TCGA	tumor	3.5875
TCGA.MK.A4N9.01	THCA	THCA_tumor_TCGA	tumor	4.01
TCGA.DJ.A2PS.01	THCA	THCA_tumor_TCGA	tumor	4.9026
TCGA.EL.A3GY.01	THCA	THCA_tumor_TCGA	tumor	4.4243
TCGA.EM.A2CQ.01	THCA	THCA_tumor_TCGA	tumor	3.9901
TCGA.EM.A4FF.01	THCA	THCA_tumor_TCGA	tumor	3.9393
TCGA.ET.A25J.01	THCA	THCA_tumor_TCGA	tumor	3.865
TCGA.H2.A422.01	THCA	THCA_tumor_TCGA	tumor	3.6532
TCGA.BJ.A45J.01	THCA	THCA_tumor_TCGA	tumor	4.0046
TCGA.DJ.A3VA.01	THCA	THCA_tumor_TCGA	tumor	4.2721
TCGA.E8.A415.01	THCA	THCA_tumor_TCGA	tumor	4.1474
TCGA.EM.A1CW.01	THCA	THCA_tumor_TCGA	tumor	3.6018
TCGA.IM.A420.01	THCA	THCA_tumor_TCGA	tumor	3.1653
TCGA.KS.A41L.01	THCA	THCA_tumor_TCGA	tumor	2.3592
TCGA.BJ.A28R.01	THCA	THCA_tumor_TCGA	tumor	3.8551
TCGA.DJ.A2Q6.01	THCA	THCA_tumor_TCGA	tumor	4.9317
TCGA.DJ.A3UP.01	THCA	THCA_tumor_TCGA	tumor	4.6657
TCGA.DJ.A4V2.01	THCA	THCA_tumor_TCGA	tumor	3.8054
TCGA.E8.A413.01	THCA	THCA_tumor_TCGA	tumor	3.9783
TCGA.E8.A417.01	THCA	THCA_tumor_TCGA	tumor	3.7039
TCGA.EL.A3T1.01	THCA	THCA_tumor_TCGA	tumor	3.6838
TCGA.EL.A4JW.01	THCA	THCA_tumor_TCGA	tumor	3.7356
TCGA.CE.A484.01	THCA	THCA_tumor_TCGA	tumor	4.251
TCGA.DJ.A13T.01	THCA	THCA_tumor_TCGA	tumor	4.9165
TCGA.DJ.A3US.01	THCA	THCA_tumor_TCGA	tumor	4.3242
TCGA.EL.A3CZ.01	THCA	THCA_tumor_TCGA	tumor	4.7437
TCGA.EL.A3GS.01	THCA	THCA_tumor_TCGA	tumor	4.4673
TCGA.EL.A3GW.01	THCA	THCA_tumor_TCGA	tumor	5.0781
TCGA.EM.A2OW.01	THCA	THCA_tumor_TCGA	tumor	3.3017
TCGA.ET.A25I.01	THCA	THCA_tumor_TCGA	tumor	3.3759
TCGA.FE.A3PC.01	THCA	THCA_tumor_TCGA	tumor	2.5804
TCGA.IM.A41Z.01	THCA	THCA_tumor_TCGA	tumor	4.1211
TCGA.KS.A41F.01	THCA	THCA_tumor_TCGA	tumor	2.1925
TCGA.KS.A4I1.01	THCA	THCA_tumor_TCGA	tumor	2.578
TCGA.DE.A7U5.01	THCA	THCA_tumor_TCGA	tumor	4.3848
TCGA.DJ.A4UR.01	THCA	THCA_tumor_TCGA	tumor	3.3407
TCGA.DJ.A4V0.01	THCA	THCA_tumor_TCGA	tumor	4.1555
TCGA.EL.A3H7.01	THCA	THCA_tumor_TCGA	tumor	3.6737
TCGA.EL.A4KH.01	THCA	THCA_tumor_TCGA	tumor	3.3177
TCGA.EM.A3AN.01	THCA	THCA_tumor_TCGA	tumor	4.8218
TCGA.ET.A25K.01	THCA	THCA_tumor_TCGA	tumor	3.9819
TCGA.FE.A238.01	THCA	THCA_tumor_TCGA	tumor	4.3492
TCGA.DJ.A3UK.01	THCA	THCA_tumor_TCGA	tumor	4.5015
TCGA.EL.A3H8.01	THCA	THCA_tumor_TCGA	tumor	4.866
TCGA.EL.A4KG.01	THCA	THCA_tumor_TCGA	tumor	4.0454
TCGA.ET.A25O.01	THCA	THCA_tumor_TCGA	tumor	4.4588
TCGA.ET.A39N.01	THCA	THCA_tumor_TCGA	tumor	2.7742
TCGA.BJ.A28T.01	THCA	THCA_tumor_TCGA	tumor	3.6077
TCGA.CE.A483.01	THCA	THCA_tumor_TCGA	tumor	3.9299
TCGA.DE.A69J.01	THCA	THCA_tumor_TCGA	tumor	4.5324
TCGA.DJ.A4UW.01	THCA	THCA_tumor_TCGA	tumor	3.87
TCGA.E3.A3E0.01	THCA	THCA_tumor_TCGA	tumor	4.3883
TCGA.E3.A3E2.01	THCA	THCA_tumor_TCGA	tumor	3.9051
TCGA.EL.A3GZ.01	THCA	THCA_tumor_TCGA	tumor	4.391
TCGA.EL.A3T6.01	THCA	THCA_tumor_TCGA	tumor	4.0136
TCGA.EL.A3ZL.01	THCA	THCA_tumor_TCGA	tumor	3.186
TCGA.ET.A2N3.01	THCA	THCA_tumor_TCGA	tumor	3.4237
TCGA.ET.A3BP.01	THCA	THCA_tumor_TCGA	tumor	3.958
TCGA.FY.A3I4.01	THCA	THCA_tumor_TCGA	tumor	3.6646
TCGA.H2.A421.01	THCA	THCA_tumor_TCGA	tumor	3.2205
TCGA.BJ.A0Z3.01	THCA	THCA_tumor_TCGA	tumor	4.1756
TCGA.EL.A4K4.01	THCA	THCA_tumor_TCGA	tumor	4.466
TCGA.EM.A22L.01	THCA	THCA_tumor_TCGA	tumor	5.295
TCGA.EM.A3O8.01	THCA	THCA_tumor_TCGA	tumor	5.0858
TCGA.EM.A3OB.01	THCA	THCA_tumor_TCGA	tumor	4.3385
TCGA.EM.A4FK.01	THCA	THCA_tumor_TCGA	tumor	4.2126
TCGA.ET.A3BN.01	THCA	THCA_tumor_TCGA	tumor	4.6317
TCGA.ET.A3DO.01	THCA	THCA_tumor_TCGA	tumor	3.1475
TCGA.ET.A3DS.01	THCA	THCA_tumor_TCGA	tumor	4.3039
TCGA.FE.A3PB.01	THCA	THCA_tumor_TCGA	tumor	3.6277
TCGA.GE.A2C6.01	THCA	THCA_tumor_TCGA	tumor	4.449
TCGA.J8.A3O1.01	THCA	THCA_tumor_TCGA	tumor	4.441
TCGA.BJ.A28W.01	THCA	THCA_tumor_TCGA	tumor	2.496
TCGA.BJ.A28X.01	THCA	THCA_tumor_TCGA	tumor	4.1676
TCGA.DJ.A3UY.01	THCA	THCA_tumor_TCGA	tumor	4.17
TCGA.DJ.A3VD.01	THCA	THCA_tumor_TCGA	tumor	3.9232
TCGA.DJ.A4UT.01	THCA	THCA_tumor_TCGA	tumor	4.1433
TCGA.EM.A1CV.01	THCA	THCA_tumor_TCGA	tumor	4.546
TCGA.ET.A40P.01	THCA	THCA_tumor_TCGA	tumor	4.0926
TCGA.IM.A3EB.01	THCA	THCA_tumor_TCGA	tumor	4.4317
TCGA.EL.A3GO.01	THCA	THCA_tumor_TCGA	tumor	4.0127
TCGA.EL.A3GR.01	THCA	THCA_tumor_TCGA	tumor	4.3285
TCGA.EL.A4JX.01	THCA	THCA_tumor_TCGA	tumor	3.3047
TCGA.EM.A3AP.01	THCA	THCA_tumor_TCGA	tumor	5.1839
TCGA.FK.A3SE.01	THCA	THCA_tumor_TCGA	tumor	4.1211
TCGA.J8.A3YE.01	THCA	THCA_tumor_TCGA	tumor	4.2639
TCGA.BJ.A2N7.01	THCA	THCA_tumor_TCGA	tumor	4.3646
TCGA.BJ.A2N8.01	THCA	THCA_tumor_TCGA	tumor	4.5868
TCGA.CE.A13K.01	THCA	THCA_tumor_TCGA	tumor	4.9805
TCGA.DE.A0Y2.01	THCA	THCA_tumor_TCGA	tumor	4.1748
TCGA.DO.A1K0.01	THCA	THCA_tumor_TCGA	tumor	4.2586
TCGA.E8.A419.01	THCA	THCA_tumor_TCGA	tumor	3.5212
TCGA.EM.A3FK.01	THCA	THCA_tumor_TCGA	tumor	4.764
TCGA.ET.A3BW.01	THCA	THCA_tumor_TCGA	tumor	4.9787
TCGA.FE.A230.01	THCA	THCA_tumor_TCGA	tumor	3.1409
TCGA.BJ.A2P4.01	THCA	THCA_tumor_TCGA	tumor	3.7464
TCGA.H2.A3RI.01	THCA	THCA_tumor_TCGA	tumor	3.8136
TCGA.CE.A27D.01	THCA	THCA_tumor_TCGA	tumor	4.1011
TCGA.DJ.A13M.01	THCA	THCA_tumor_TCGA	tumor	4.4686
TCGA.DJ.A3V8.01	THCA	THCA_tumor_TCGA	tumor	3.835
TCGA.EL.A3ZN.01	THCA	THCA_tumor_TCGA	tumor	4.3876
TCGA.EM.A3SX.01	THCA	THCA_tumor_TCGA	tumor	4.8495
TCGA.ET.A25N.01	THCA	THCA_tumor_TCGA	tumor	4.6189
TCGA.FK.A3SB.01	THCA	THCA_tumor_TCGA	tumor	4.582
TCGA.KS.A41J.01	THCA	THCA_tumor_TCGA	tumor	3.1095
TCGA.CE.A482.01	THCA	THCA_tumor_TCGA	tumor	4.5192
TCGA.ET.A39S.01	THCA	THCA_tumor_TCGA	tumor	4.2743
TCGA.ET.A3BQ.01	THCA	THCA_tumor_TCGA	tumor	4.4887
TCGA.FE.A23A.01	THCA	THCA_tumor_TCGA	tumor	2.9802
TCGA.EM.A2CP.01	THCA	THCA_tumor_TCGA	tumor	3.8259
TCGA.EM.A4G1.01	THCA	THCA_tumor_TCGA	tumor	3.6428
TCGA.ET.A40T.01	THCA	THCA_tumor_TCGA	tumor	4.3198
TCGA.FE.A234.01	THCA	THCA_tumor_TCGA	tumor	4.2009
TCGA.FE.A235.01	THCA	THCA_tumor_TCGA	tumor	3.9147
TCGA.E8.A433.01	THCA	THCA_tumor_TCGA	tumor	3.3105
TCGA.EL.A3N2.01	THCA	THCA_tumor_TCGA	tumor	3.8964
TCGA.EM.A3FJ.01	THCA	THCA_tumor_TCGA	tumor	4.0207
TCGA.ET.A25P.01	THCA	THCA_tumor_TCGA	tumor	4.734
TCGA.ET.A39R.01	THCA	THCA_tumor_TCGA	tumor	4.6502
TCGA.ET.A40R.01	THCA	THCA_tumor_TCGA	tumor	4.1978
TCGA.DO.A1JZ.01	THCA	THCA_tumor_TCGA	tumor	4.7645
TCGA.E8.A438.01	THCA	THCA_tumor_TCGA	tumor	4.1359
TCGA.E8.A44M.01	THCA	THCA_tumor_TCGA	tumor	4.439
TCGA.ET.A39J.01	THCA	THCA_tumor_TCGA	tumor	4.5192
TCGA.ET.A3DT.01	THCA	THCA_tumor_TCGA	tumor	4.0153
TCGA.EL.A3CX.01	THCA	THCA_tumor_TCGA	tumor	5.2254
TCGA.EL.A3ZS.01	THCA	THCA_tumor_TCGA	tumor	4.048
TCGA.DJ.A13V.01	THCA	THCA_tumor_TCGA	tumor	4.0765
TCGA.ET.A3DU.01	THCA	THCA_tumor_TCGA	tumor	3.1145
TCGA.FK.A3SG.01	THCA	THCA_tumor_TCGA	tumor	4.4516
TCGA.FY.A3RA.01	THCA	THCA_tumor_TCGA	tumor	4.0748
TCGA.DJ.A1QD.01	THCA	THCA_tumor_TCGA	tumor	3.8064
TCGA.EM.A2CT.01	THCA	THCA_tumor_TCGA	tumor	3.9002
TCGA.ET.A39L.01	THCA	THCA_tumor_TCGA	tumor	4.2833
TCGA.MK.A4N7.01	THCA	THCA_tumor_TCGA	tumor	4.1812
TCGA.DJ.A13S.01	THCA	THCA_tumor_TCGA	tumor	4.2472
TCGA.EL.A3H3.01	THCA	THCA_tumor_TCGA	tumor	4.0575
TCGA.EM.A3FQ.01	THCA	THCA_tumor_TCGA	tumor	4.4223
TCGA.FE.A237.01	THCA	THCA_tumor_TCGA	tumor	4.0722
TCGA.DJ.A3UV.01	THCA	THCA_tumor_TCGA	tumor	4.4951
TCGA.E8.A2JQ.01	THCA	THCA_tumor_TCGA	tumor	3.287
TCGA.FE.A233.01	THCA	THCA_tumor_TCGA	tumor	4.1376
TCGA.FE.A3PD.01	THCA	THCA_tumor_TCGA	tumor	5.0383
TCGA.DJ.A4UP.01	THCA	THCA_tumor_TCGA	tumor	4.6428
TCGA.XM.A8RI.01	THYM	THYM_tumor_TCGA	tumor	3.8187
TCGA.XU.A92Z.01	THYM	THYM_tumor_TCGA	tumor	5.2445
TCGA.XM.AAZ2.01	THYM	THYM_tumor_TCGA	tumor	3.5657
TCGA.ZB.A96H.01	THYM	THYM_tumor_TCGA	tumor	3.3264
TCGA.ZB.A96P.01	THYM	THYM_tumor_TCGA	tumor	3.8136
TCGA.3Q.A9WF.01	THYM	THYM_tumor_TCGA	tumor	2.9356
TCGA.ZB.A964.01	THYM	THYM_tumor_TCGA	tumor	4.2818
TCGA.YT.A95H.01	THYM	THYM_tumor_TCGA	tumor	3.1653
TCGA.ZB.A961.01	THYM	THYM_tumor_TCGA	tumor	3.7269
TCGA.ZB.A96K.01	THYM	THYM_tumor_TCGA	tumor	4.8753
TCGA.4V.A9QI.01	THYM	THYM_tumor_TCGA	tumor	3.2587
TCGA.X7.A8DJ.01	THYM	THYM_tumor_TCGA	tumor	3.5124
TCGA.5V.A9RR.01	THYM	THYM_tumor_TCGA	tumor	2.8936
TCGA.XH.A853.01	THYM	THYM_tumor_TCGA	tumor	3.2692
TCGA.XM.A8RC.01	THYM	THYM_tumor_TCGA	tumor	3.5498
TCGA.XM.A8RG.01	THYM	THYM_tumor_TCGA	tumor	3.3869
TCGA.XU.A92U.01	THYM	THYM_tumor_TCGA	tumor	3.6089
TCGA.3G.AB0Q.01	THYM	THYM_tumor_TCGA	tumor	3.8218
TCGA.4V.A9QJ.01	THYM	THYM_tumor_TCGA	tumor	3.5657
TCGA.XM.AAZ3.01	THYM	THYM_tumor_TCGA	tumor	3.4504
TCGA.ZB.A962.01	THYM	THYM_tumor_TCGA	tumor	5.6109
TCGA.3S.A8YW.01	THYM	THYM_tumor_TCGA	tumor	4.4509
TCGA.XU.A92O.01	THYM	THYM_tumor_TCGA	tumor	2.8199
TCGA.XU.AAXZ.01	THYM	THYM_tumor_TCGA	tumor	1.4065
TCGA.ZC.AAA7.01	THYM	THYM_tumor_TCGA	tumor	2.945
TCGA.4V.A9QW.01	THYM	THYM_tumor_TCGA	tumor	2.3981
TCGA.5U.AB0E.01	THYM	THYM_tumor_TCGA	tumor	2.6647
TCGA.XU.A92W.01	THYM	THYM_tumor_TCGA	tumor	3.5187
TCGA.ZL.A9V6.01	THYM	THYM_tumor_TCGA	tumor	3.8249
TCGA.ZB.A96E.01	THYM	THYM_tumor_TCGA	tumor	2.9469
TCGA.ZB.A96G.01	THYM	THYM_tumor_TCGA	tumor	2.7993
TCGA.5K.AAAP.01	THYM	THYM_tumor_TCGA	tumor	2.8341
TCGA.X7.A8D8.01	THYM	THYM_tumor_TCGA	tumor	4.1595
TCGA.ZB.A96A.01	THYM	THYM_tumor_TCGA	tumor	2.2842
TCGA.4X.A9FA.01	THYM	THYM_tumor_TCGA	tumor	3.5803
TCGA.YT.A95E.01	THYM	THYM_tumor_TCGA	tumor	2.8916
TCGA.ZC.AAAH.01	THYM	THYM_tumor_TCGA	tumor	2.4831
TCGA.X7.A8M1.01	THYM	THYM_tumor_TCGA	tumor	4.1676
TCGA.ZB.A96B.01	THYM	THYM_tumor_TCGA	tumor	2.9186
TCGA.XU.A92Q.01	THYM	THYM_tumor_TCGA	tumor	4.0722
TCGA.ZB.A96Q.01	THYM	THYM_tumor_TCGA	tumor	4.1441
TCGA.3G.AB0O.01	THYM	THYM_tumor_TCGA	tumor	3.7335
TCGA.X7.A8DG.01	THYM	THYM_tumor_TCGA	tumor	3.0145
TCGA.ZB.A963.01	THYM	THYM_tumor_TCGA	tumor	4.1724
TCGA.3G.AB0T.01	THYM	THYM_tumor_TCGA	tumor	2.6395
TCGA.X7.A8M8.01	THYM	THYM_tumor_TCGA	tumor	3.0859
TCGA.4X.A9FB.01	THYM	THYM_tumor_TCGA	tumor	3.5754
TCGA.XM.A8RL.01	THYM	THYM_tumor_TCGA	tumor	3.7138
TCGA.ZB.A96V.01	THYM	THYM_tumor_TCGA	tumor	3.4371
TCGA.X7.A8M6.01	THYM	THYM_tumor_TCGA	tumor	2.3981
TCGA.XU.A930.01	THYM	THYM_tumor_TCGA	tumor	3.1212
TCGA.XU.AAXY.01	THYM	THYM_tumor_TCGA	tumor	2.2931
TCGA.XM.AAZ1.01	THYM	THYM_tumor_TCGA	tumor	3.4264
TCGA.X7.A8M4.01	THYM	THYM_tumor_TCGA	tumor	2.9966
TCGA.X7.A8DF.01	THYM	THYM_tumor_TCGA	tumor	2.9839
TCGA.4V.A9QM.01	THYM	THYM_tumor_TCGA	tumor	4.7523
TCGA.ZB.A96F.01	THYM	THYM_tumor_TCGA	tumor	3.2282
TCGA.ZC.AAAA.01	THYM	THYM_tumor_TCGA	tumor	3.4384
TCGA.ZB.A96R.01	THYM	THYM_tumor_TCGA	tumor	3.0411
TCGA.XU.A932.01	THYM	THYM_tumor_TCGA	tumor	3.2647
TCGA.X7.A8M7.01	THYM	THYM_tumor_TCGA	tumor	2.0912
TCGA.XU.A92X.01	THYM	THYM_tumor_TCGA	tumor	2.6019
TCGA.XM.A8RF.01	THYM	THYM_tumor_TCGA	tumor	3.2127
TCGA.XU.A92T.01	THYM	THYM_tumor_TCGA	tumor	4.1027
TCGA.4V.A9QT.01	THYM	THYM_tumor_TCGA	tumor	3.4984
TCGA.ZB.A966.01	THYM	THYM_tumor_TCGA	tumor	4.466
TCGA.4V.A9QX.01	THYM	THYM_tumor_TCGA	tumor	3.2856
TCGA.ZB.A96C.01	THYM	THYM_tumor_TCGA	tumor	4.5274
TCGA.3G.AB19.01	THYM	THYM_tumor_TCGA	tumor	3.8461
TCGA.4V.A9QU.01	THYM	THYM_tumor_TCGA	tumor	2.971
TCGA.ZB.A965.01	THYM	THYM_tumor_TCGA	tumor	3.8601
TCGA.ZC.AAAF.01	THYM	THYM_tumor_TCGA	tumor	2.9032
TCGA.ZT.A8OM.01	THYM	THYM_tumor_TCGA	tumor	2.0465
TCGA.XU.A92V.01	THYM	THYM_tumor_TCGA	tumor	4.2189
TCGA.ZB.A969.01	THYM	THYM_tumor_TCGA	tumor	4.773
TCGA.5U.AB0D.01	THYM	THYM_tumor_TCGA	tumor	3.2343
TCGA.X7.A8DB.01	THYM	THYM_tumor_TCGA	tumor	3.1278
TCGA.XM.A8R9.01	THYM	THYM_tumor_TCGA	tumor	3.0181
TCGA.XU.A92Y.01	THYM	THYM_tumor_TCGA	tumor	3.2988
TCGA.ZB.A96I.01	THYM	THYM_tumor_TCGA	tumor	4.2892
TCGA.ZB.A96L.01	THYM	THYM_tumor_TCGA	tumor	4.4641
TCGA.XM.A8RD.01	THYM	THYM_tumor_TCGA	tumor	3.2826
TCGA.XM.A8RB.01	THYM	THYM_tumor_TCGA	tumor	3.9318
TCGA.XM.A8R8.01	THYM	THYM_tumor_TCGA	tumor	3.3966
TCGA.X7.A8M5.01	THYM	THYM_tumor_TCGA	tumor	3.0376
TCGA.XU.A936.01	THYM	THYM_tumor_TCGA	tumor	3.2189
TCGA.X7.A8M3.01	THYM	THYM_tumor_TCGA	tumor	3.1311
TCGA.XU.AAY0.01	THYM	THYM_tumor_TCGA	tumor	2.7784
TCGA.X7.A8M0.01	THYM	THYM_tumor_TCGA	tumor	3.4358
TCGA.XU.A931.01	THYM	THYM_tumor_TCGA	tumor	4.4654
TCGA.YT.A95G.01	THYM	THYM_tumor_TCGA	tumor	3.4713
TCGA.XM.A8RH.01	THYM	THYM_tumor_TCGA	tumor	3.222
TCGA.4V.A9QL.01	THYM	THYM_tumor_TCGA	tumor	3.4713
TCGA.5U.AB0F.01	THYM	THYM_tumor_TCGA	tumor	1.9415
TCGA.4X.A9F9.01	THYM	THYM_tumor_TCGA	tumor	2.4035
TCGA.ZB.A96M.01	THYM	THYM_tumor_TCGA	tumor	4.5349
TCGA.3S.AAYX.01	THYM	THYM_tumor_TCGA	tumor	3.6793
TCGA.YT.A95F.01	THYM	THYM_tumor_TCGA	tumor	4.722
TCGA.X7.A8DD.01	THYM	THYM_tumor_TCGA	tumor	2.3649
TCGA.XM.A8RE.01	THYM	THYM_tumor_TCGA	tumor	2.6962
TCGA.ZB.A96O.01	THYM	THYM_tumor_TCGA	tumor	2.7336
TCGA.4V.A9QS.01	THYM	THYM_tumor_TCGA	tumor	3.6725
TCGA.5G.A9ZZ.01	THYM	THYM_tumor_TCGA	tumor	3.5486
TCGA.XU.A933.01	THYM	THYM_tumor_TCGA	tumor	4.8856
TCGA.ZB.A96D.01	THYM	THYM_tumor_TCGA	tumor	3.8993
TCGA.4V.A9QR.01	THYM	THYM_tumor_TCGA	tumor	2.9356
TCGA.XU.AAY1.01	THYM	THYM_tumor_TCGA	tumor	2.6232
TCGA.4X.A9FC.01	THYM	THYM_tumor_TCGA	tumor	3.2466
TCGA.YT.A95D.01	THYM	THYM_tumor_TCGA	tumor	4.641
TCGA.X7.A8D6.01	THYM	THYM_tumor_TCGA	tumor	3.832
TCGA.X7.A8D7.01	THYM	THYM_tumor_TCGA	tumor	3.3364
TCGA.XU.AAXV.01	THYM	THYM_tumor_TCGA	tumor	3.5287
TCGA.XU.AAXX.01	THYM	THYM_tumor_TCGA	tumor	3.2915
TCGA.4X.A9FD.01	THYM	THYM_tumor_TCGA	tumor	3.637
TCGA.4V.A9QN.01	THYM	THYM_tumor_TCGA	tumor	5.1772
TCGA.XU.AAXW.01	THYM	THYM_tumor_TCGA	tumor	3.7678
TCGA.X7.A8DE.01	THYM	THYM_tumor_TCGA	tumor	3.2405
TCGA.3T.AA9L.01	THYM	THYM_tumor_TCGA	tumor	3.0944
TCGA.X7.A8D9.01	THYM	THYM_tumor_TCGA	tumor	3.9299
TCGA.XY.A8S2.01	TGCT	TGCT_tumor_TCGA	tumor	5.6885
TCGA.YU.A94I.01	TGCT	TGCT_tumor_TCGA	tumor	5.897
TCGA.2G.AAG3.01	TGCT	TGCT_tumor_TCGA	tumor	5.6792
TCGA.XE.AANV.01	TGCT	TGCT_tumor_TCGA	tumor	4.3184
TCGA.2G.AAGM.01	TGCT	TGCT_tumor_TCGA	tumor	5.3632
TCGA.XE.AAOF.01	TGCT	TGCT_tumor_TCGA	tumor	3.9636
TCGA.ZM.AA0H.01	TGCT	TGCT_tumor_TCGA	tumor	3.5287
TCGA.2X.A9D5.01	TGCT	TGCT_tumor_TCGA	tumor	4.4397
TCGA.2G.AAHA.01	TGCT	TGCT_tumor_TCGA	tumor	4.9855
TCGA.XE.AAO6.01	TGCT	TGCT_tumor_TCGA	tumor	3.9308
TCGA.2G.AAH8.01	TGCT	TGCT_tumor_TCGA	tumor	4.9208
TCGA.YU.A90W.01	TGCT	TGCT_tumor_TCGA	tumor	4.2646
TCGA.ZM.AA06.01	TGCT	TGCT_tumor_TCGA	tumor	3.0723
TCGA.2G.AALP.01	TGCT	TGCT_tumor_TCGA	tumor	5.6795
TCGA.2X.A9D6.01	TGCT	TGCT_tumor_TCGA	tumor	4.3604
TCGA.2G.AAFI.01	TGCT	TGCT_tumor_TCGA	tumor	5.605
TCGA.2G.AAGN.01	TGCT	TGCT_tumor_TCGA	tumor	4.9132
TCGA.2G.AAGO.01	TGCT	TGCT_tumor_TCGA	tumor	5.3056
TCGA.XE.AAO4.01	TGCT	TGCT_tumor_TCGA	tumor	3.1844
TCGA.2G.AAGS.01	TGCT	TGCT_tumor_TCGA	tumor	6.9035
TCGA.VF.A8AE.01	TGCT	TGCT_tumor_TCGA	tumor	3.8198
TCGA.XE.AANJ.01	TGCT	TGCT_tumor_TCGA	tumor	4.562
TCGA.XE.AAOD.01	TGCT	TGCT_tumor_TCGA	tumor	4.1302
TCGA.ZM.AA0E.01	TGCT	TGCT_tumor_TCGA	tumor	2.5585
TCGA.2G.AAEX.01	TGCT	TGCT_tumor_TCGA	tumor	3.9421
TCGA.2G.AAFH.01	TGCT	TGCT_tumor_TCGA	tumor	4.9079
TCGA.2G.AAGA.01	TGCT	TGCT_tumor_TCGA	tumor	5.1788
TCGA.2G.AAGW.01	TGCT	TGCT_tumor_TCGA	tumor	4.5129
TCGA.SB.A76C.01	TGCT	TGCT_tumor_TCGA	tumor	4.3428
TCGA.WZ.A8D5.01	TGCT	TGCT_tumor_TCGA	tumor	5.2582
TCGA.XE.AAOL.01	TGCT	TGCT_tumor_TCGA	tumor	3.0602
TCGA.2G.AAFE.01	TGCT	TGCT_tumor_TCGA	tumor	3.7378
TCGA.S6.A8JW.01	TGCT	TGCT_tumor_TCGA	tumor	4.7253
TCGA.XE.AANI.01	TGCT	TGCT_tumor_TCGA	tumor	5.6739
TCGA.XY.A9T9.01	TGCT	TGCT_tumor_TCGA	tumor	4.0251
TCGA.2G.AAG5.01	TGCT	TGCT_tumor_TCGA	tumor	5.7458
TCGA.VF.A8AD.01	TGCT	TGCT_tumor_TCGA	tumor	4.8788
TCGA.ZM.AA05.01	TGCT	TGCT_tumor_TCGA	tumor	2.2175
TCGA.2G.AAFL.01	TGCT	TGCT_tumor_TCGA	tumor	3.4277
TCGA.XE.A9SE.01	TGCT	TGCT_tumor_TCGA	tumor	5.1306
TCGA.XY.A89B.01	TGCT	TGCT_tumor_TCGA	tumor	4.9787
TCGA.ZM.AA0F.01	TGCT	TGCT_tumor_TCGA	tumor	3.2511
TCGA.2G.AAH4.01	TGCT	TGCT_tumor_TCGA	tumor	5.7442
TCGA.4K.AA1G.01	TGCT	TGCT_tumor_TCGA	tumor	5.3824
TCGA.YU.A912.01	TGCT	TGCT_tumor_TCGA	tumor	5.703
TCGA.ZM.AA0D.01	TGCT	TGCT_tumor_TCGA	tumor	3.5559
TCGA.2G.AAF8.01	TGCT	TGCT_tumor_TCGA	tumor	4.3548
TCGA.2G.AAFO.01	TGCT	TGCT_tumor_TCGA	tumor	3.9819
TCGA.2G.AAG7.01	TGCT	TGCT_tumor_TCGA	tumor	5.6335
TCGA.2G.AAGI.01	TGCT	TGCT_tumor_TCGA	tumor	6.0381
TCGA.2G.AAGP.01	TGCT	TGCT_tumor_TCGA	tumor	5.0068
TCGA.2G.AAHC.01	TGCT	TGCT_tumor_TCGA	tumor	4.1684
TCGA.X3.A8G4.01	TGCT	TGCT_tumor_TCGA	tumor	5.7703
TCGA.XE.AAO3.01	TGCT	TGCT_tumor_TCGA	tumor	5.1198
TCGA.2G.AAFZ.01	TGCT	TGCT_tumor_TCGA	tumor	5.9206
TCGA.2G.AAHN.01	TGCT	TGCT_tumor_TCGA	tumor	4.4771
TCGA.2G.AAHT.01	TGCT	TGCT_tumor_TCGA	tumor	4.1228
TCGA.2G.AAL7.01	TGCT	TGCT_tumor_TCGA	tumor	4.3513
TCGA.ZM.AA0B.01	TGCT	TGCT_tumor_TCGA	tumor	2.9618
TCGA.2G.AAEW.01	TGCT	TGCT_tumor_TCGA	tumor	4.9379
TCGA.2G.AAFM.01	TGCT	TGCT_tumor_TCGA	tumor	3.7909
TCGA.2G.AAFV.01	TGCT	TGCT_tumor_TCGA	tumor	4.0037
TCGA.2G.AAHP.01	TGCT	TGCT_tumor_TCGA	tumor	4.1458
TCGA.2G.AAL5.01	TGCT	TGCT_tumor_TCGA	tumor	4.5657
TCGA.4K.AAAL.01	TGCT	TGCT_tumor_TCGA	tumor	4.327
TCGA.VF.A8A9.01	TGCT	TGCT_tumor_TCGA	tumor	4.2373
TCGA.VF.A8AB.01	TGCT	TGCT_tumor_TCGA	tumor	4.9672
TCGA.XE.AAOC.01	TGCT	TGCT_tumor_TCGA	tumor	4.9878
TCGA.2G.AAF4.01	TGCT	TGCT_tumor_TCGA	tumor	4.322
TCGA.2G.AAFG.01	TGCT	TGCT_tumor_TCGA	tumor	4.837
TCGA.2G.AAGT.01	TGCT	TGCT_tumor_TCGA	tumor	4.9298
TCGA.2G.AAH0.01	TGCT	TGCT_tumor_TCGA	tumor	4.0748
TCGA.SN.A84W.01	TGCT	TGCT_tumor_TCGA	tumor	4.7656
TCGA.SO.A8JP.01	TGCT	TGCT_tumor_TCGA	tumor	4.4706
TCGA.VF.A8AC.01	TGCT	TGCT_tumor_TCGA	tumor	3.8075
TCGA.XE.A8H5.01	TGCT	TGCT_tumor_TCGA	tumor	4.7159
TCGA.YU.AA61.01	TGCT	TGCT_tumor_TCGA	tumor	5.3009
TCGA.2G.AAF1.01	TGCT	TGCT_tumor_TCGA	tumor	4.623
TCGA.2G.AAF6.01	TGCT	TGCT_tumor_TCGA	tumor	4.5255
TCGA.2G.AAGC.01	TGCT	TGCT_tumor_TCGA	tumor	5.6832
TCGA.2G.AAGF.01	TGCT	TGCT_tumor_TCGA	tumor	5.4307
TCGA.2G.AAGJ.01	TGCT	TGCT_tumor_TCGA	tumor	5.7557
TCGA.2G.AAGY.01	TGCT	TGCT_tumor_TCGA	tumor	4.6148
TCGA.WZ.A7V4.01	TGCT	TGCT_tumor_TCGA	tumor	3.6405
TCGA.YU.A94D.01	TGCT	TGCT_tumor_TCGA	tumor	5.4373
TCGA.2G.AAGZ.01	TGCT	TGCT_tumor_TCGA	tumor	5.197
TCGA.S6.A8JX.01	TGCT	TGCT_tumor_TCGA	tumor	5.2506
TCGA.S6.A8JY.01	TGCT	TGCT_tumor_TCGA	tumor	5.4806
TCGA.WZ.A7V5.01	TGCT	TGCT_tumor_TCGA	tumor	3.4971
TCGA.XE.AAOB.01	TGCT	TGCT_tumor_TCGA	tumor	4.5199
TCGA.YU.AA4L.01	TGCT	TGCT_tumor_TCGA	tumor	4.3456
TCGA.2G.AAFN.01	TGCT	TGCT_tumor_TCGA	tumor	4.3413
TCGA.2G.AAHL.01	TGCT	TGCT_tumor_TCGA	tumor	4.1441
TCGA.2G.AAKL.01	TGCT	TGCT_tumor_TCGA	tumor	4.9905
TCGA.4K.AA1H.01	TGCT	TGCT_tumor_TCGA	tumor	3.8798
TCGA.4K.AA1I.01	TGCT	TGCT_tumor_TCGA	tumor	3.7635
TCGA.SN.A6IS.01	TGCT	TGCT_tumor_TCGA	tumor	4.4496
TCGA.W4.A7U2.01	TGCT	TGCT_tumor_TCGA	tumor	4.7613
TCGA.W4.A7U3.01	TGCT	TGCT_tumor_TCGA	tumor	4.691
TCGA.YU.A90S.01	TGCT	TGCT_tumor_TCGA	tumor	4.1027
TCGA.2G.AAG9.01	TGCT	TGCT_tumor_TCGA	tumor	5.1102
TCGA.2G.AAHG.01	TGCT	TGCT_tumor_TCGA	tumor	4.4764
TCGA.YU.A90P.01	TGCT	TGCT_tumor_TCGA	tumor	5.5705
TCGA.2G.AAFY.01	TGCT	TGCT_tumor_TCGA	tumor	4.5355
TCGA.2G.AAG6.01	TGCT	TGCT_tumor_TCGA	tumor	5.0086
TCGA.XE.A8H1.01	TGCT	TGCT_tumor_TCGA	tumor	4.3456
TCGA.XE.AAOJ.01	TGCT	TGCT_tumor_TCGA	tumor	5.2315
TCGA.XY.A8S3.01	TGCT	TGCT_tumor_TCGA	tumor	5.4858
TCGA.2G.AAFJ.01	TGCT	TGCT_tumor_TCGA	tumor	5.7145
TCGA.2G.AAG0.01	TGCT	TGCT_tumor_TCGA	tumor	4.8793
TCGA.2G.AAGV.01	TGCT	TGCT_tumor_TCGA	tumor	4.2751
TCGA.W4.A7U4.01	TGCT	TGCT_tumor_TCGA	tumor	4.5596
TCGA.XE.A8H4.01	TGCT	TGCT_tumor_TCGA	tumor	4.4868
TCGA.XE.AANR.01	TGCT	TGCT_tumor_TCGA	tumor	4.314
TCGA.YU.A90Y.01	TGCT	TGCT_tumor_TCGA	tumor	5.1891
TCGA.2G.AAGX.01	TGCT	TGCT_tumor_TCGA	tumor	6.2891
TCGA.2G.AAKG.01	TGCT	TGCT_tumor_TCGA	tumor	5.8866
TCGA.SB.A6J6.01	TGCT	TGCT_tumor_TCGA	tumor	3.7971
TCGA.2G.AAG8.01	TGCT	TGCT_tumor_TCGA	tumor	4.4476
TCGA.2G.AAGE.01	TGCT	TGCT_tumor_TCGA	tumor	5.331
TCGA.SN.A84X.01	TGCT	TGCT_tumor_TCGA	tumor	5.5723
TCGA.YU.A90Q.01	TGCT	TGCT_tumor_TCGA	tumor	5.7774
TCGA.2G.AAGG.01	TGCT	TGCT_tumor_TCGA	tumor	4.748
TCGA.2G.AAGK.01	TGCT	TGCT_tumor_TCGA	tumor	6.2155
TCGA.2G.AAH2.01	TGCT	TGCT_tumor_TCGA	tumor	6.0483
TCGA.2G.AAH3.01	TGCT	TGCT_tumor_TCGA	tumor	4.3618
TCGA.WZ.A7V3.01	TGCT	TGCT_tumor_TCGA	tumor	4.4673
TCGA.2G.AAKH.01	TGCT	TGCT_tumor_TCGA	tumor	4.061
TCGA.2G.AAKD.01	TGCT	TGCT_tumor_TCGA	tumor	5.1235
TCGA.SN.A84Y.01	TGCT	TGCT_tumor_TCGA	tumor	5.5072
TCGA.VF.A8A8.01	TGCT	TGCT_tumor_TCGA	tumor	4.8758
TCGA.2G.AAKM.01	TGCT	TGCT_tumor_TCGA	tumor	6.0702
TCGA.2G.AAKO.01	TGCT	TGCT_tumor_TCGA	tumor	4.1261
TCGA.2G.AALF.01	TGCT	TGCT_tumor_TCGA	tumor	4.2593
TCGA.2G.AALG.01	TGCT	TGCT_tumor_TCGA	tumor	3.1112
TCGA.2G.AALN.01	TGCT	TGCT_tumor_TCGA	tumor	5.5859
TCGA.2G.AALO.01	TGCT	TGCT_tumor_TCGA	tumor	4.3716
TCGA.2G.AALQ.01	TGCT	TGCT_tumor_TCGA	tumor	4.63
TCGA.2G.AALR.01	TGCT	TGCT_tumor_TCGA	tumor	5.9014
TCGA.2G.AALS.01	TGCT	TGCT_tumor_TCGA	tumor	5.1268
TCGA.2G.AALT.01	TGCT	TGCT_tumor_TCGA	tumor	5.3498
TCGA.2G.AALW.01	TGCT	TGCT_tumor_TCGA	tumor	5.3951
TCGA.2G.AALX.01	TGCT	TGCT_tumor_TCGA	tumor	5.3562
TCGA.2G.AALY.01	TGCT	TGCT_tumor_TCGA	tumor	5.0045
TCGA.2G.AALZ.01	TGCT	TGCT_tumor_TCGA	tumor	6.0095
TCGA.2G.AAM2.01	TGCT	TGCT_tumor_TCGA	tumor	5.9991
TCGA.2G.AAM3.01	TGCT	TGCT_tumor_TCGA	tumor	5.6206
TCGA.2G.AAM4.01	TGCT	TGCT_tumor_TCGA	tumor	3.4648
TCGA.CD.5804.01	STAD	STAD_tumor_TCGA	tumor	3.9534
TCGA.CG.4306.01	STAD	STAD_tumor_TCGA	tumor	5.3327
TCGA.F1.6177.01	STAD	STAD_tumor_TCGA	tumor	5.2536
TCGA.VQ.A923.01	STAD	STAD_tumor_TCGA	tumor	3.2973
TCGA.BR.4366.01	STAD	STAD_tumor_TCGA	tumor	4.6165
TCGA.CG.5716.01	STAD	STAD_tumor_TCGA	tumor	2.5828
TCGA.CG.4442.01	STAD	STAD_tumor_TCGA	tumor	6.4586
TCGA.CG.4304.01	STAD	STAD_tumor_TCGA	tumor	3.7961
TCGA.IN.A6RL.01	STAD	STAD_tumor_TCGA	tumor	4.3667
TCGA.IN.A6RR.01	STAD	STAD_tumor_TCGA	tumor	2.826
TCGA.CG.4437.01	STAD	STAD_tumor_TCGA	tumor	4.3869
TCGA.CG.4441.01	STAD	STAD_tumor_TCGA	tumor	5.3306
TCGA.CG.5723.01	STAD	STAD_tumor_TCGA	tumor	4.597
TCGA.CD.5798.01	STAD	STAD_tumor_TCGA	tumor	4.4602
TCGA.RD.A7C1.01	STAD	STAD_tumor_TCGA	tumor	3.2205
TCGA.BR.7703.01	STAD	STAD_tumor_TCGA	tumor	2.753
TCGA.CG.4449.01	STAD	STAD_tumor_TCGA	tumor	5.5069
TCGA.VQ.A927.01	STAD	STAD_tumor_TCGA	tumor	3.2481
TCGA.BR.4256.01	STAD	STAD_tumor_TCGA	tumor	5.5227
TCGA.D7.5578.01	STAD	STAD_tumor_TCGA	tumor	2.376
TCGA.IN.8462.01	STAD	STAD_tumor_TCGA	tumor	3.0163
TCGA.BR.8591.01	STAD	STAD_tumor_TCGA	tumor	5.7866
TCGA.F1.6874.01	STAD	STAD_tumor_TCGA	tumor	4.2111
TCGA.F1.6875.01	STAD	STAD_tumor_TCGA	tumor	4.4751
TCGA.FP.8099.01	STAD	STAD_tumor_TCGA	tumor	4.9303
TCGA.VQ.A8E3.01	STAD	STAD_tumor_TCGA	tumor	4.5053
TCGA.BR.4367.01	STAD	STAD_tumor_TCGA	tumor	4.691
TCGA.KB.A93J.01	STAD	STAD_tumor_TCGA	tumor	4.2266
TCGA.MX.A5UG.01	STAD	STAD_tumor_TCGA	tumor	3.907
TCGA.RD.A8N5.01	STAD	STAD_tumor_TCGA	tumor	4.0427
TCGA.VQ.A8PE.01	STAD	STAD_tumor_TCGA	tumor	4.3667
TCGA.VQ.A91U.01	STAD	STAD_tumor_TCGA	tumor	2.5828
TCGA.BR.A4CS.01	STAD	STAD_tumor_TCGA	tumor	4.0295
TCGA.D7.6822.01	STAD	STAD_tumor_TCGA	tumor	4.6566
TCGA.FP.7735.01	STAD	STAD_tumor_TCGA	tumor	3.3993
TCGA.FP.7916.01	STAD	STAD_tumor_TCGA	tumor	3.3464
TCGA.FP.7998.01	STAD	STAD_tumor_TCGA	tumor	3.4129
TCGA.FP.A9TM.01	STAD	STAD_tumor_TCGA	tumor	3.6983
TCGA.HU.A4H8.01	STAD	STAD_tumor_TCGA	tumor	4.026
TCGA.BR.8678.01	STAD	STAD_tumor_TCGA	tumor	5.527
TCGA.CD.A4MG.01	STAD	STAD_tumor_TCGA	tumor	4.0807
TCGA.CG.4444.01	STAD	STAD_tumor_TCGA	tumor	4.764
TCGA.CG.4475.01	STAD	STAD_tumor_TCGA	tumor	5.2965
TCGA.HU.8249.01	STAD	STAD_tumor_TCGA	tumor	3.0585
TCGA.IN.A6RS.01	STAD	STAD_tumor_TCGA	tumor	3.5349
TCGA.VQ.A8PF.01	STAD	STAD_tumor_TCGA	tumor	3.728
TCGA.VQ.A8PP.01	STAD	STAD_tumor_TCGA	tumor	5.8146
TCGA.BR.4369.01	STAD	STAD_tumor_TCGA	tumor	4.3834
TCGA.BR.6707.01	STAD	STAD_tumor_TCGA	tumor	3.1261
TCGA.BR.8683.01	STAD	STAD_tumor_TCGA	tumor	4.5952
TCGA.D7.6518.01	STAD	STAD_tumor_TCGA	tumor	2.7868
TCGA.D7.8575.01	STAD	STAD_tumor_TCGA	tumor	5.5537
TCGA.HU.8610.01	STAD	STAD_tumor_TCGA	tumor	5.1215
TCGA.HU.A4GH.01	STAD	STAD_tumor_TCGA	tumor	3.8147
TCGA.VQ.AA6J.01	STAD	STAD_tumor_TCGA	tumor	3.7888
TCGA.B7.A5TJ.01	STAD	STAD_tumor_TCGA	tumor	3.0181
TCGA.BR.7851.01	STAD	STAD_tumor_TCGA	tumor	5.2114
TCGA.BR.7901.01	STAD	STAD_tumor_TCGA	tumor	3.6916
TCGA.CD.8536.01	STAD	STAD_tumor_TCGA	tumor	5.904
TCGA.HU.A4G6.01	STAD	STAD_tumor_TCGA	tumor	4.1002
TCGA.HU.A4GC.01	STAD	STAD_tumor_TCGA	tumor	3.2466
TCGA.IP.7968.01	STAD	STAD_tumor_TCGA	tumor	4.5274
TCGA.VQ.A8PO.01	STAD	STAD_tumor_TCGA	tumor	4.4549
TCGA.VQ.A91X.01	STAD	STAD_tumor_TCGA	tumor	3.6417
TCGA.VQ.A94O.01	STAD	STAD_tumor_TCGA	tumor	4.4108
TCGA.CG.5726.01	STAD	STAD_tumor_TCGA	tumor	3.1924
TCGA.D7.A4YU.01	STAD	STAD_tumor_TCGA	tumor	4.2173
TCGA.HU.A4GU.01	STAD	STAD_tumor_TCGA	tumor	6.1229
TCGA.HU.A4HD.01	STAD	STAD_tumor_TCGA	tumor	3.9663
TCGA.VQ.A94T.01	STAD	STAD_tumor_TCGA	tumor	3.7752
TCGA.BR.4191.01	STAD	STAD_tumor_TCGA	tumor	4.8978
TCGA.BR.8059.01	STAD	STAD_tumor_TCGA	tumor	5.8192
TCGA.BR.A4PF.01	STAD	STAD_tumor_TCGA	tumor	4.4236
TCGA.CG.5725.01	STAD	STAD_tumor_TCGA	tumor	5.9038
TCGA.D7.8574.01	STAD	STAD_tumor_TCGA	tumor	3.6612
TCGA.D7.8578.01	STAD	STAD_tumor_TCGA	tumor	4.5754
TCGA.HU.A4H0.01	STAD	STAD_tumor_TCGA	tumor	4.2381
TCGA.RD.A8MW.01	STAD	STAD_tumor_TCGA	tumor	4.6781
TCGA.VQ.A8P3.01	STAD	STAD_tumor_TCGA	tumor	4.1119
TCGA.CG.5720.01	STAD	STAD_tumor_TCGA	tumor	2.8301
TCGA.HU.A4GQ.01	STAD	STAD_tumor_TCGA	tumor	4.1547
TCGA.HU.A4H5.01	STAD	STAD_tumor_TCGA	tumor	4.6047
TCGA.R5.A805.01	STAD	STAD_tumor_TCGA	tumor	4.232
TCGA.ZA.A8F6.01	STAD	STAD_tumor_TCGA	tumor	3.3521
TCGA.3M.AB46.01	STAD	STAD_tumor_TCGA	tumor	2.409
TCGA.BR.6801.01	STAD	STAD_tumor_TCGA	tumor	3.4648
TCGA.BR.A44U.01	STAD	STAD_tumor_TCGA	tumor	3.7182
TCGA.BR.A4J2.01	STAD	STAD_tumor_TCGA	tumor	4.0171
TCGA.CG.4469.01	STAD	STAD_tumor_TCGA	tumor	3.9765
TCGA.EQ.A4SO.01	STAD	STAD_tumor_TCGA	tumor	6.2653
TCGA.F1.A448.01	STAD	STAD_tumor_TCGA	tumor	4.0295
TCGA.HU.8608.01	STAD	STAD_tumor_TCGA	tumor	4.6171
TCGA.IN.A6RO.01	STAD	STAD_tumor_TCGA	tumor	4.3009
TCGA.RD.A8N1.01	STAD	STAD_tumor_TCGA	tumor	3.6148
TCGA.VQ.A8DZ.01	STAD	STAD_tumor_TCGA	tumor	4.1923
TCGA.VQ.A91D.01	STAD	STAD_tumor_TCGA	tumor	5.9393
TCGA.VQ.A922.01	STAD	STAD_tumor_TCGA	tumor	3.6827
TCGA.VQ.A94U.01	STAD	STAD_tumor_TCGA	tumor	4.4457
TCGA.BR.6457.01	STAD	STAD_tumor_TCGA	tumor	3.3689
TCGA.BR.7197.01	STAD	STAD_tumor_TCGA	tumor	3.8601
TCGA.BR.8384.01	STAD	STAD_tumor_TCGA	tumor	3.9308
TCGA.BR.8686.01	STAD	STAD_tumor_TCGA	tumor	3.7507
TCGA.CD.5801.01	STAD	STAD_tumor_TCGA	tumor	3.5486
TCGA.CG.4305.01	STAD	STAD_tumor_TCGA	tumor	5.0268
TCGA.CG.4476.01	STAD	STAD_tumor_TCGA	tumor	4.2563
TCGA.FP.7829.01	STAD	STAD_tumor_TCGA	tumor	4.2609
TCGA.HU.A4GF.01	STAD	STAD_tumor_TCGA	tumor	3.154
TCGA.IN.A7NU.01	STAD	STAD_tumor_TCGA	tumor	4.7603
TCGA.VQ.A8PD.01	STAD	STAD_tumor_TCGA	tumor	3.6359
TCGA.VQ.A91K.01	STAD	STAD_tumor_TCGA	tumor	4.7176
TCGA.VQ.A924.01	STAD	STAD_tumor_TCGA	tumor	5.026
TCGA.CD.A486.01	STAD	STAD_tumor_TCGA	tumor	4.6611
TCGA.CG.4443.01	STAD	STAD_tumor_TCGA	tumor	4.3979
TCGA.CG.5734.01	STAD	STAD_tumor_TCGA	tumor	2.8137
TCGA.F1.A72C.01	STAD	STAD_tumor_TCGA	tumor	3.9534
TCGA.FP.8631.01	STAD	STAD_tumor_TCGA	tumor	6.5284
TCGA.FP.A4BF.01	STAD	STAD_tumor_TCGA	tumor	3.9626
TCGA.HU.A4HB.01	STAD	STAD_tumor_TCGA	tumor	3.4224
TCGA.IN.8663.01	STAD	STAD_tumor_TCGA	tumor	5.967
TCGA.KB.A93G.01	STAD	STAD_tumor_TCGA	tumor	5.0166
TCGA.VQ.A8E0.01	STAD	STAD_tumor_TCGA	tumor	3.1908
TCGA.VQ.A8P2.01	STAD	STAD_tumor_TCGA	tumor	4.5028
TCGA.VQ.AA64.01	STAD	STAD_tumor_TCGA	tumor	4.8655
TCGA.VQ.AA6G.01	STAD	STAD_tumor_TCGA	tumor	4.9482
TCGA.VQ.AA6I.01	STAD	STAD_tumor_TCGA	tumor	4.641
TCGA.BR.6565.01	STAD	STAD_tumor_TCGA	tumor	4.1652
TCGA.VQ.A8P5.01	STAD	STAD_tumor_TCGA	tumor	3.9524
TCGA.VQ.A91A.01	STAD	STAD_tumor_TCGA	tumor	5.6739
TCGA.VQ.A91Y.01	STAD	STAD_tumor_TCGA	tumor	4.0278
TCGA.VQ.A92D.01	STAD	STAD_tumor_TCGA	tumor	5.302
TCGA.CG.5732.01	STAD	STAD_tumor_TCGA	tumor	3.9204
TCGA.D7.A6EZ.01	STAD	STAD_tumor_TCGA	tumor	6.2221
TCGA.HU.8243.01	STAD	STAD_tumor_TCGA	tumor	3.7094
TCGA.MX.A663.01	STAD	STAD_tumor_TCGA	tumor	6.1046
TCGA.RD.A7BT.01	STAD	STAD_tumor_TCGA	tumor	3.9506
TCGA.VQ.A925.01	STAD	STAD_tumor_TCGA	tumor	4.166
TCGA.BR.4294.01	STAD	STAD_tumor_TCGA	tumor	4.1466
TCGA.BR.6802.01	STAD	STAD_tumor_TCGA	tumor	3.6277
TCGA.BR.7715.01	STAD	STAD_tumor_TCGA	tumor	4.2758
TCGA.BR.8362.01	STAD	STAD_tumor_TCGA	tumor	4.6994
TCGA.BR.A4QM.01	STAD	STAD_tumor_TCGA	tumor	1.6649
TCGA.CD.8529.01	STAD	STAD_tumor_TCGA	tumor	3.8611
TCGA.D7.6521.01	STAD	STAD_tumor_TCGA	tumor	3.3549
TCGA.VQ.A8PC.01	STAD	STAD_tumor_TCGA	tumor	5.0635
TCGA.BR.7196.01	STAD	STAD_tumor_TCGA	tumor	3.4543
TCGA.D7.6820.01	STAD	STAD_tumor_TCGA	tumor	3.5161
TCGA.IN.A6RJ.01	STAD	STAD_tumor_TCGA	tumor	2.2144
TCGA.BR.6706.01	STAD	STAD_tumor_TCGA	tumor	3.1344
TCGA.BR.7717.01	STAD	STAD_tumor_TCGA	tumor	4.0969
TCGA.BR.8372.01	STAD	STAD_tumor_TCGA	tumor	5.1514
TCGA.BR.A4J1.01	STAD	STAD_tumor_TCGA	tumor	4.2578
TCGA.D7.6817.01	STAD	STAD_tumor_TCGA	tumor	3.7752
TCGA.D7.A4YX.01	STAD	STAD_tumor_TCGA	tumor	4.5015
TCGA.IN.AB1V.01	STAD	STAD_tumor_TCGA	tumor	3.8541
TCGA.VQ.A8DU.01	STAD	STAD_tumor_TCGA	tumor	2.8055
TCGA.VQ.A91S.01	STAD	STAD_tumor_TCGA	tumor	4.0207
TCGA.VQ.A94R.01	STAD	STAD_tumor_TCGA	tumor	3.8013
TCGA.B7.5818.01	STAD	STAD_tumor_TCGA	tumor	4.3256
TCGA.BR.7722.01	STAD	STAD_tumor_TCGA	tumor	2.6918
TCGA.BR.8371.01	STAD	STAD_tumor_TCGA	tumor	3.2096
TCGA.BR.8590.01	STAD	STAD_tumor_TCGA	tumor	4.2173
TCGA.CD.A4MI.01	STAD	STAD_tumor_TCGA	tumor	4.0445
TCGA.D7.6527.01	STAD	STAD_tumor_TCGA	tumor	1.5806
TCGA.D7.A6F2.01	STAD	STAD_tumor_TCGA	tumor	3.5374
TCGA.FP.8211.01	STAD	STAD_tumor_TCGA	tumor	5.1437
TCGA.VQ.A8PH.01	STAD	STAD_tumor_TCGA	tumor	3.3177
TCGA.BR.8291.01	STAD	STAD_tumor_TCGA	tumor	4.0756
TCGA.BR.8484.01	STAD	STAD_tumor_TCGA	tumor	4.0171
TCGA.D7.A4YY.01	STAD	STAD_tumor_TCGA	tumor	4.9528
TCGA.HU.A4GN.01	STAD	STAD_tumor_TCGA	tumor	4.6821
TCGA.MX.A666.01	STAD	STAD_tumor_TCGA	tumor	3.832
TCGA.VQ.A91Q.01	STAD	STAD_tumor_TCGA	tumor	5.4296
TCGA.B7.A5TN.01	STAD	STAD_tumor_TCGA	tumor	4.5736
TCGA.BR.6563.01	STAD	STAD_tumor_TCGA	tumor	3.0859
TCGA.BR.7958.01	STAD	STAD_tumor_TCGA	tumor	3.6463
TCGA.CD.5813.01	STAD	STAD_tumor_TCGA	tumor	3.2189
TCGA.CD.A4MJ.01	STAD	STAD_tumor_TCGA	tumor	5.2407
TCGA.FP.A8CX.01	STAD	STAD_tumor_TCGA	tumor	2.4779
TCGA.BR.6455.01	STAD	STAD_tumor_TCGA	tumor	3.3192
TCGA.BR.7723.01	STAD	STAD_tumor_TCGA	tumor	3.7475
TCGA.BR.7959.01	STAD	STAD_tumor_TCGA	tumor	3.7335
TCGA.BR.8483.01	STAD	STAD_tumor_TCGA	tumor	2.7889
TCGA.BR.8676.01	STAD	STAD_tumor_TCGA	tumor	3.6703
TCGA.CD.8535.01	STAD	STAD_tumor_TCGA	tumor	4.859
TCGA.CG.5724.01	STAD	STAD_tumor_TCGA	tumor	5.0171
TCGA.IN.7808.01	STAD	STAD_tumor_TCGA	tumor	3.4661
TCGA.VQ.A8E7.01	STAD	STAD_tumor_TCGA	tumor	3.6301
TCGA.VQ.AA6K.01	STAD	STAD_tumor_TCGA	tumor	3.668
TCGA.BR.4357.01	STAD	STAD_tumor_TCGA	tumor	5.4536
TCGA.BR.6454.01	STAD	STAD_tumor_TCGA	tumor	3.5174
TCGA.BR.8297.01	STAD	STAD_tumor_TCGA	tumor	3.4156
TCGA.BR.A4IY.01	STAD	STAD_tumor_TCGA	tumor	5.3761
TCGA.CD.A489.01	STAD	STAD_tumor_TCGA	tumor	3.695
TCGA.CG.5717.01	STAD	STAD_tumor_TCGA	tumor	2.874
TCGA.CG.5721.01	STAD	STAD_tumor_TCGA	tumor	4.7517
TCGA.D7.6522.01	STAD	STAD_tumor_TCGA	tumor	3.0791
TCGA.D7.6525.01	STAD	STAD_tumor_TCGA	tumor	5.0348
TCGA.VQ.A8PK.01	STAD	STAD_tumor_TCGA	tumor	3.7215
TCGA.VQ.A91V.01	STAD	STAD_tumor_TCGA	tumor	3.9156
TCGA.BR.8289.01	STAD	STAD_tumor_TCGA	tumor	3.958
TCGA.BR.A452.01	STAD	STAD_tumor_TCGA	tumor	4.5392
TCGA.CD.A48A.01	STAD	STAD_tumor_TCGA	tumor	3.0428
TCGA.CG.4436.01	STAD	STAD_tumor_TCGA	tumor	3.3549
TCGA.D7.8572.01	STAD	STAD_tumor_TCGA	tumor	4.9755
TCGA.D7.8573.01	STAD	STAD_tumor_TCGA	tumor	4.352
TCGA.D7.A747.01	STAD	STAD_tumor_TCGA	tumor	3.1393
TCGA.VQ.A8E2.01	STAD	STAD_tumor_TCGA	tumor	4.1859
TCGA.VQ.A94P.01	STAD	STAD_tumor_TCGA	tumor	4.0918
TCGA.VQ.AA6F.01	STAD	STAD_tumor_TCGA	tumor	3.5669
TCGA.BR.4187.01	STAD	STAD_tumor_TCGA	tumor	4.7345
TCGA.BR.8589.01	STAD	STAD_tumor_TCGA	tumor	4.1359
TCGA.BR.A4J5.01	STAD	STAD_tumor_TCGA	tumor	3.6277
TCGA.CG.4438.01	STAD	STAD_tumor_TCGA	tumor	5.5031
TCGA.D7.A4YT.01	STAD	STAD_tumor_TCGA	tumor	3.3979
TCGA.HU.8238.01	STAD	STAD_tumor_TCGA	tumor	3.4894
TCGA.HU.A4GD.01	STAD	STAD_tumor_TCGA	tumor	3.3856
TCGA.RD.A8MV.01	STAD	STAD_tumor_TCGA	tumor	3.7888
TCGA.VQ.A8PM.01	STAD	STAD_tumor_TCGA	tumor	3.4504
TCGA.VQ.AA6A.01	STAD	STAD_tumor_TCGA	tumor	3.4197
TCGA.BR.8367.01	STAD	STAD_tumor_TCGA	tumor	4.1883
TCGA.BR.8380.01	STAD	STAD_tumor_TCGA	tumor	2.9488
TCGA.BR.A4J9.01	STAD	STAD_tumor_TCGA	tumor	2.4144
TCGA.FP.A4BE.01	STAD	STAD_tumor_TCGA	tumor	4.232
TCGA.BR.6453.01	STAD	STAD_tumor_TCGA	tumor	2.7847
TCGA.HU.A4G3.01	STAD	STAD_tumor_TCGA	tumor	3.958
TCGA.D7.6520.01	STAD	STAD_tumor_TCGA	tumor	4.506
TCGA.D7.6524.01	STAD	STAD_tumor_TCGA	tumor	4.01
TCGA.D7.6818.01	STAD	STAD_tumor_TCGA	tumor	4.7677
TCGA.VQ.A8PJ.01	STAD	STAD_tumor_TCGA	tumor	4.3944
TCGA.B7.A5TI.01	STAD	STAD_tumor_TCGA	tumor	3.5498
TCGA.BR.8682.01	STAD	STAD_tumor_TCGA	tumor	4.2212
TCGA.CD.8532.01	STAD	STAD_tumor_TCGA	tumor	3.5035
TCGA.3M.AB47.01	STAD	STAD_tumor_TCGA	tumor	3.1261
TCGA.B7.A5TK.01	STAD	STAD_tumor_TCGA	tumor	4.3392
TCGA.BR.4267.01	STAD	STAD_tumor_TCGA	tumor	4.9769
TCGA.BR.8381.01	STAD	STAD_tumor_TCGA	tumor	3.5584
TCGA.BR.A453.01	STAD	STAD_tumor_TCGA	tumor	2.9984
TCGA.CD.8530.01	STAD	STAD_tumor_TCGA	tumor	3.9682
TCGA.R5.A7O7.01	STAD	STAD_tumor_TCGA	tumor	2.8117
TCGA.VQ.A8PX.01	STAD	STAD_tumor_TCGA	tumor	3.6266
TCGA.IN.7806.01	STAD	STAD_tumor_TCGA	tumor	3.7193
TCGA.BR.8286.01	STAD	STAD_tumor_TCGA	tumor	4.3737
TCGA.BR.A4J7.01	STAD	STAD_tumor_TCGA	tumor	3.5073
TCGA.CG.4472.01	STAD	STAD_tumor_TCGA	tumor	4.0867
TCGA.FP.8209.01	STAD	STAD_tumor_TCGA	tumor	3.8759
TCGA.VQ.A928.01	STAD	STAD_tumor_TCGA	tumor	4.5705
TCGA.CD.8533.01	STAD	STAD_tumor_TCGA	tumor	4.225
TCGA.FP.8210.01	STAD	STAD_tumor_TCGA	tumor	3.7961
TCGA.VQ.A8DV.01	STAD	STAD_tumor_TCGA	tumor	6.09
TCGA.VQ.AA6B.01	STAD	STAD_tumor_TCGA	tumor	3.8177
TCGA.BR.A4IV.01	STAD	STAD_tumor_TCGA	tumor	4.6877
TCGA.RD.A7BS.01	STAD	STAD_tumor_TCGA	tumor	3.9012
TCGA.BR.8680.01	STAD	STAD_tumor_TCGA	tumor	5.6971
TCGA.CD.5799.01	STAD	STAD_tumor_TCGA	tumor	4.8167
TCGA.HU.A4G2.01	STAD	STAD_tumor_TCGA	tumor	3.4437
TCGA.IN.A6RI.01	STAD	STAD_tumor_TCGA	tumor	3.4304
TCGA.SW.A7EB.01	STAD	STAD_tumor_TCGA	tumor	3.4398
TCGA.D7.8570.01	STAD	STAD_tumor_TCGA	tumor	4.1764
TCGA.BR.4279.01	STAD	STAD_tumor_TCGA	tumor	4.5286
TCGA.VQ.A8DT.01	STAD	STAD_tumor_TCGA	tumor	3.2602
TCGA.BR.6710.01	STAD	STAD_tumor_TCGA	tumor	2.1862
TCGA.CD.8534.01	STAD	STAD_tumor_TCGA	tumor	2.7249
TCGA.BR.A4J4.01	STAD	STAD_tumor_TCGA	tumor	5.8975
TCGA.VQ.AA69.01	STAD	STAD_tumor_TCGA	tumor	5.4104
TCGA.VQ.A91W.01	STAD	STAD_tumor_TCGA	tumor	4.2706
TCGA.HF.7132.01	STAD	STAD_tumor_TCGA	tumor	3.8935
TCGA.HF.7134.01	STAD	STAD_tumor_TCGA	tumor	4.1883
TCGA.HF.7136.01	STAD	STAD_tumor_TCGA	tumor	4.9951
TCGA.BR.8486.01	STAD	STAD_tumor_TCGA	tumor	3.2496
TCGA.CD.A4MH.01	STAD	STAD_tumor_TCGA	tumor	3.6669
TCGA.MX.A5UJ.01	STAD	STAD_tumor_TCGA	tumor	4.3155
TCGA.BR.8368.01	STAD	STAD_tumor_TCGA	tumor	4.8973
TCGA.CD.8525.01	STAD	STAD_tumor_TCGA	tumor	3.5111
TCGA.HU.8604.01	STAD	STAD_tumor_TCGA	tumor	3.7518
TCGA.CG.4466.01	STAD	STAD_tumor_TCGA	tumor	4.6502
TCGA.BR.4253.01	STAD	STAD_tumor_TCGA	tumor	4.5705
TCGA.BR.8366.01	STAD	STAD_tumor_TCGA	tumor	3.9185
TCGA.RD.A8NB.01	STAD	STAD_tumor_TCGA	tumor	4.5748
TCGA.BR.4257.01	STAD	STAD_tumor_TCGA	tumor	6.0873
TCGA.CD.A48C.01	STAD	STAD_tumor_TCGA	tumor	3.7804
TCGA.D7.A6F0.01	STAD	STAD_tumor_TCGA	tumor	5.5485
TCGA.KB.A93H.01	STAD	STAD_tumor_TCGA	tumor	2.971
TCGA.ZQ.A9CR.01	STAD	STAD_tumor_TCGA	tumor	3.867
TCGA.BR.4280.01	STAD	STAD_tumor_TCGA	tumor	5.3834
TCGA.BR.4368.01	STAD	STAD_tumor_TCGA	tumor	5.9163
TCGA.BR.6452.01	STAD	STAD_tumor_TCGA	tumor	5.6537
TCGA.CD.5803.01	STAD	STAD_tumor_TCGA	tumor	3.5486
TCGA.CG.5718.01	STAD	STAD_tumor_TCGA	tumor	2.93
TCGA.IN.AB1X.01	STAD	STAD_tumor_TCGA	tumor	3.9617
TCGA.RD.A8N6.01	STAD	STAD_tumor_TCGA	tumor	3.6136
TCGA.HU.8244.01	STAD	STAD_tumor_TCGA	tumor	3.0234
TCGA.BR.4255.01	STAD	STAD_tumor_TCGA	tumor	4.04188
TCGA.BR.8369.01	STAD	STAD_tumor_TCGA	tumor	5.8445
TCGA.HU.A4GY.01	STAD	STAD_tumor_TCGA	tumor	3.9874
TCGA.BR.8060.01	STAD	STAD_tumor_TCGA	tumor	3.4843
TCGA.BR.A4QL.01	STAD	STAD_tumor_TCGA	tumor	3.5486
TCGA.CG.4301.01	STAD	STAD_tumor_TCGA	tumor	4.7777
TCGA.HF.A5NB.01	STAD	STAD_tumor_TCGA	tumor	6.3144
TCGA.BR.4362.01	STAD	STAD_tumor_TCGA	tumor	5.4009
TCGA.BR.4370.01	STAD	STAD_tumor_TCGA	tumor	5.7455
TCGA.BR.6456.01	STAD	STAD_tumor_TCGA	tumor	4.0875
TCGA.BR.8677.01	STAD	STAD_tumor_TCGA	tumor	3.5959
TCGA.BR.4292.01	STAD	STAD_tumor_TCGA	tumor	4.6329
TCGA.BR.8363.01	STAD	STAD_tumor_TCGA	tumor	5.1768
TCGA.CD.8526.01	STAD	STAD_tumor_TCGA	tumor	3.8759
TCGA.IN.A7NT.01	STAD	STAD_tumor_TCGA	tumor	5.5735
TCGA.BR.8080.01	STAD	STAD_tumor_TCGA	tumor	3.6827
TCGA.BR.8284.01	STAD	STAD_tumor_TCGA	tumor	3.7313
TCGA.BR.A4PD.01	STAD	STAD_tumor_TCGA	tumor	3.7593
TCGA.CD.8527.01	STAD	STAD_tumor_TCGA	tumor	3.9974
TCGA.CG.4462.01	STAD	STAD_tumor_TCGA	tumor	5.1111
TCGA.D7.A6EX.01	STAD	STAD_tumor_TCGA	tumor	3.9421
TCGA.D7.A6EY.01	STAD	STAD_tumor_TCGA	tumor	4.6843
TCGA.HU.A4H6.01	STAD	STAD_tumor_TCGA	tumor	3.0002
TCGA.VQ.A8P8.01	STAD	STAD_tumor_TCGA	tumor	3.5645
TCGA.VQ.A8PU.01	STAD	STAD_tumor_TCGA	tumor	5.3274
TCGA.BR.4371.01	STAD	STAD_tumor_TCGA	tumor	5.3126
TCGA.BR.8081.01	STAD	STAD_tumor_TCGA	tumor	4.2661
TCGA.BR.8361.01	STAD	STAD_tumor_TCGA	tumor	4.6854
TCGA.BR.A4J8.01	STAD	STAD_tumor_TCGA	tumor	3.208
TCGA.D7.A6EV.01	STAD	STAD_tumor_TCGA	tumor	6.2413
TCGA.EQ.8122.01	STAD	STAD_tumor_TCGA	tumor	3.5887
TCGA.HJ.7597.01	STAD	STAD_tumor_TCGA	tumor	5.2476
TCGA.HU.A4G8.01	STAD	STAD_tumor_TCGA	tumor	4.2056
TCGA.HU.A4GT.01	STAD	STAD_tumor_TCGA	tumor	4.3604
TCGA.BR.8078.01	STAD	STAD_tumor_TCGA	tumor	5.3865
TCGA.BR.8365.01	STAD	STAD_tumor_TCGA	tumor	3.8451
TCGA.BR.A4CR.01	STAD	STAD_tumor_TCGA	tumor	4.4196
TCGA.BR.A4QI.01	STAD	STAD_tumor_TCGA	tumor	3.7496
TCGA.D7.6528.01	STAD	STAD_tumor_TCGA	tumor	4.8495
TCGA.D7.6815.01	STAD	STAD_tumor_TCGA	tumor	4.7762
TCGA.HU.A4GX.01	STAD	STAD_tumor_TCGA	tumor	4.2899
TCGA.R5.A7ZR.01	STAD	STAD_tumor_TCGA	tumor	3.2282
TCGA.BR.7704.01	STAD	STAD_tumor_TCGA	tumor	3.6207
TCGA.BR.7707.01	STAD	STAD_tumor_TCGA	tumor	4.2995
TCGA.BR.A4J6.01	STAD	STAD_tumor_TCGA	tumor	3.4765
TCGA.CG.4465.01	STAD	STAD_tumor_TCGA	tumor	5.4367
TCGA.D7.A4YV.01	STAD	STAD_tumor_TCGA	tumor	4.2676
TCGA.BR.6705.01	STAD	STAD_tumor_TCGA	tumor	3.4264
TCGA.BR.8485.01	STAD	STAD_tumor_TCGA	tumor	4.838
TCGA.BR.A4PE.01	STAD	STAD_tumor_TCGA	tumor	4.7523
TCGA.CG.4440.01	STAD	STAD_tumor_TCGA	tumor	5.4893
TCGA.RD.A7BW.01	STAD	STAD_tumor_TCGA	tumor	3.4881
TCGA.BR.8382.01	STAD	STAD_tumor_TCGA	tumor	4.4263
TCGA.BR.8687.01	STAD	STAD_tumor_TCGA	tumor	3.8167
TCGA.CG.4474.01	STAD	STAD_tumor_TCGA	tumor	4.4621
TCGA.CG.5722.01	STAD	STAD_tumor_TCGA	tumor	3.865
TCGA.D7.6526.01	STAD	STAD_tumor_TCGA	tumor	4.0824
TCGA.HU.A4G9.01	STAD	STAD_tumor_TCGA	tumor	4.7071
TCGA.VQ.A91E.01	STAD	STAD_tumor_TCGA	tumor	6.1938
TCGA.VQ.A91Z.01	STAD	STAD_tumor_TCGA	tumor	4.9542
TCGA.BR.4201.01	STAD	STAD_tumor_TCGA	tumor	5.6557
TCGA.BR.4361.01	STAD	STAD_tumor_TCGA	tumor	5.6103
TCGA.CD.8531.01	STAD	STAD_tumor_TCGA	tumor	3.8876
TCGA.CG.4460.01	STAD	STAD_tumor_TCGA	tumor	5.2184
TCGA.D7.8579.01	STAD	STAD_tumor_TCGA	tumor	3.4907
TCGA.R5.A7ZE.01	STAD	STAD_tumor_TCGA	tumor	3.9459
TCGA.BR.8373.01	STAD	STAD_tumor_TCGA	tumor	4.7247
TCGA.R5.A7ZF.01	STAD	STAD_tumor_TCGA	tumor	3.5994
TCGA.VQ.A8PB.01	STAD	STAD_tumor_TCGA	tumor	5.9971
TCGA.BR.6566.01	STAD	STAD_tumor_TCGA	tumor	4.1044
TCGA.BR.6852.01	STAD	STAD_tumor_TCGA	tumor	4.38
TCGA.BR.8487.01	STAD	STAD_tumor_TCGA	tumor	5.0027
TCGA.D7.6519.01	STAD	STAD_tumor_TCGA	tumor	4.5669
TCGA.IN.A7NR.01	STAD	STAD_tumor_TCGA	tumor	3.6335
TCGA.BR.8592.01	STAD	STAD_tumor_TCGA	tumor	3.5839
TCGA.BR.8679.01	STAD	STAD_tumor_TCGA	tumor	4.5123
TCGA.RD.A8N9.01	STAD	STAD_tumor_TCGA	tumor	3.7614
TCGA.BR.7716.01	STAD	STAD_tumor_TCGA	tumor	3.055
TCGA.HU.A4GP.01	STAD	STAD_tumor_TCGA	tumor	3.6928
TCGA.CD.8524.01	STAD	STAD_tumor_TCGA	tumor	4.0118
TCGA.D7.A74A.01	STAD	STAD_tumor_TCGA	tumor	4.9635
TCGA.SW.A7EA.01	STAD	STAD_tumor_TCGA	tumor	5.2017
TCGA.BR.4363.01	STAD	STAD_tumor_TCGA	tumor	5.9535
TCGA.BR.8295.01	STAD	STAD_tumor_TCGA	tumor	5.4848
TCGA.D7.A4Z0.01	STAD	STAD_tumor_TCGA	tumor	3.1588
TCGA.HU.A4GJ.01	STAD	STAD_tumor_TCGA	tumor	3.0927
TCGA.RD.A8N2.01	STAD	STAD_tumor_TCGA	tumor	2.7465
TCGA.VQ.A91N.01	STAD	STAD_tumor_TCGA	tumor	6.4722
TCGA.BR.8077.01	STAD	STAD_tumor_TCGA	tumor	3.3869
TCGA.BR.8296.01	STAD	STAD_tumor_TCGA	tumor	3.8013
TCGA.CG.4477.01	STAD	STAD_tumor_TCGA	tumor	4.3855
TCGA.HU.8602.01	STAD	STAD_tumor_TCGA	tumor	5.7055
TCGA.HU.A4H2.01	STAD	STAD_tumor_TCGA	tumor	3.0428
TCGA.RD.A8N4.01	STAD	STAD_tumor_TCGA	tumor	2.9948
TCGA.BR.6458.01	STAD	STAD_tumor_TCGA	tumor	4.5342
TCGA.BR.6709.01	STAD	STAD_tumor_TCGA	tumor	4.0619
TCGA.HU.A4H3.01	STAD	STAD_tumor_TCGA	tumor	5.5919
TCGA.BR.8588.01	STAD	STAD_tumor_TCGA	tumor	3.8002
TCGA.BR.6803.01	STAD	STAD_tumor_TCGA	tumor	2.8014
TCGA.BR.8690.01	STAD	STAD_tumor_TCGA	tumor	3.2737
TCGA.CG.5719.01	STAD	STAD_tumor_TCGA	tumor	3.5803
TCGA.D7.8576.01	STAD	STAD_tumor_TCGA	tumor	3.835
TCGA.KB.A6F7.01	STAD	STAD_tumor_TCGA	tumor	3.9468
TCGA.BR.8058.01	STAD	STAD_tumor_TCGA	tumor	3.623
TCGA.BR.A44T.01	STAD	STAD_tumor_TCGA	tumor	2.7314
TCGA.D7.5577.01	STAD	STAD_tumor_TCGA	tumor	4.0127
TCGA.HU.A4H4.01	STAD	STAD_tumor_TCGA	tumor	3.3119
TCGA.RD.A8N0.01	STAD	STAD_tumor_TCGA	tumor	3.1028
TCGA.VQ.AA68.01	STAD	STAD_tumor_TCGA	tumor	3.5779
TCGA.VQ.AA6D.01	STAD	STAD_tumor_TCGA	tumor	6.26
TCGA.B7.5816.01	STAD	STAD_tumor_TCGA	tumor	5.0939
TCGA.CD.5800.01	STAD	STAD_tumor_TCGA	tumor	2.2482
TCGA.BR.7957.01	STAD	STAD_tumor_TCGA	tumor	4.3772
TCGA.VQ.A8PQ.01	STAD	STAD_tumor_TCGA	tumor	3.9892
TCGA.BR.6564.01	STAD	STAD_tumor_TCGA	tumor	2.8482
TCGA.BR.A4IZ.01	STAD	STAD_tumor_TCGA	tumor	5.3438
TCGA.R5.A7ZI.01	STAD	STAD_tumor_TCGA	tumor	2.7847
TCGA.CD.8528.01	STAD	STAD_tumor_TCGA	tumor	4.9298
TCGA.BR.8364.01	STAD	STAD_tumor_TCGA	tumor	4.2676
TCGA.D7.A748.01	STAD	STAD_tumor_TCGA	tumor	4.5687
TCGA.BR.A4IU.01	STAD	STAD_tumor_TCGA	tumor	3.603
TCGA.HF.7131.01	STAD	STAD_tumor_TCGA	tumor	3.3464
TCGA.HF.7133.01	STAD	STAD_tumor_TCGA	tumor	4.3862
TCGA.MB.A5Y9.01	SARC	SARC_tumor_TCGA	tumor	4.479
TCGA.X6.A7W8.01	SARC	SARC_tumor_TCGA	tumor	3.3966
TCGA.FX.A3TO.01	SARC	SARC_tumor_TCGA	tumor	6.7063
TCGA.DX.A8BH.01	SARC	SARC_tumor_TCGA	tumor	4.3306
TCGA.DX.AB36.01	SARC	SARC_tumor_TCGA	tumor	6.962
TCGA.DX.A8BP.01	SARC	SARC_tumor_TCGA	tumor	6.3313
TCGA.DX.A3U9.01	SARC	SARC_tumor_TCGA	tumor	5.5635
TCGA.DX.A1KU.01	SARC	SARC_tumor_TCGA	tumor	7.055
TCGA.DX.A23U.01	SARC	SARC_tumor_TCGA	tumor	5.7093
TCGA.DX.AB2V.01	SARC	SARC_tumor_TCGA	tumor	5.8878
TCGA.DX.A23Y.01	SARC	SARC_tumor_TCGA	tumor	6.0352
TCGA.DX.A6B8.01	SARC	SARC_tumor_TCGA	tumor	6.9756
TCGA.DX.AB3A.01	SARC	SARC_tumor_TCGA	tumor	4.9468
TCGA.IF.A4AJ.01	SARC	SARC_tumor_TCGA	tumor	3.6254
TCGA.DX.A3M1.01	SARC	SARC_tumor_TCGA	tumor	6.4204
TCGA.DX.AB2P.01	SARC	SARC_tumor_TCGA	tumor	5.7926
TCGA.DX.A1L2.01	SARC	SARC_tumor_TCGA	tumor	4.9084
TCGA.SG.A849.01	SARC	SARC_tumor_TCGA	tumor	4.6916
TCGA.DX.A6BE.01	SARC	SARC_tumor_TCGA	tumor	5.4686
TCGA.DX.A8BJ.01	SARC	SARC_tumor_TCGA	tumor	5.0888
TCGA.QQ.A5V9.01	SARC	SARC_tumor_TCGA	tumor	5.3913
TCGA.3B.A9HO.01	SARC	SARC_tumor_TCGA	tumor	4.7104
TCGA.DX.A6YR.01	SARC	SARC_tumor_TCGA	tumor	5.5607
TCGA.HB.A3YV.01	SARC	SARC_tumor_TCGA	tumor	5.5583
TCGA.QC.A7B5.01	SARC	SARC_tumor_TCGA	tumor	3.9185
TCGA.DX.A23Z.01	SARC	SARC_tumor_TCGA	tumor	8.2782
TCGA.DX.A6BB.01	SARC	SARC_tumor_TCGA	tumor	2.7183
TCGA.DX.A6YV.01	SARC	SARC_tumor_TCGA	tumor	5.4057
TCGA.X6.A7WC.01	SARC	SARC_tumor_TCGA	tumor	6.4845
TCGA.PC.A5DM.01	SARC	SARC_tumor_TCGA	tumor	5.4983
TCGA.DX.A7EQ.01	SARC	SARC_tumor_TCGA	tumor	4.8395
TCGA.DX.AATS.01	SARC	SARC_tumor_TCGA	tumor	6.9128
TCGA.DX.A7ET.01	SARC	SARC_tumor_TCGA	tumor	4.3421
TCGA.VT.AB3D.01	SARC	SARC_tumor_TCGA	tumor	4.4562
TCGA.QQ.A8VF.01	SARC	SARC_tumor_TCGA	tumor	7.5597
TCGA.WK.A8XX.01	SARC	SARC_tumor_TCGA	tumor	4.8218
TCGA.DX.A7ER.01	SARC	SARC_tumor_TCGA	tumor	5.63
TCGA.3B.A9HJ.01	SARC	SARC_tumor_TCGA	tumor	3.7226
TCGA.QC.A6FX.01	SARC	SARC_tumor_TCGA	tumor	6.2926
TCGA.3B.A9HL.01	SARC	SARC_tumor_TCGA	tumor	5.3191
TCGA.DX.A1KW.01	SARC	SARC_tumor_TCGA	tumor	5.9437
TCGA.DX.A3U7.01	SARC	SARC_tumor_TCGA	tumor	4.701
TCGA.K1.A6RV.01	SARC	SARC_tumor_TCGA	tumor	8.0636
TCGA.PC.A5DL.01	SARC	SARC_tumor_TCGA	tumor	4.3527
TCGA.3B.A9HZ.01	SARC	SARC_tumor_TCGA	tumor	4.7908
TCGA.3R.A8YX.01	SARC	SARC_tumor_TCGA	tumor	6.8627
TCGA.DX.A1KY.01	SARC	SARC_tumor_TCGA	tumor	5.7145
TCGA.DX.A1KZ.01	SARC	SARC_tumor_TCGA	tumor	6.7678
TCGA.DX.A3LY.01	SARC	SARC_tumor_TCGA	tumor	6.0277
TCGA.VT.A80G.01	SARC	SARC_tumor_TCGA	tumor	6.6022
TCGA.DX.A48K.01	SARC	SARC_tumor_TCGA	tumor	5.4387
TCGA.DX.AB35.01	SARC	SARC_tumor_TCGA	tumor	6.1813
TCGA.DX.A8BQ.01	SARC	SARC_tumor_TCGA	tumor	4.3855
TCGA.MB.A5YA.01	SARC	SARC_tumor_TCGA	tumor	3.5779
TCGA.PC.A5DK.01	SARC	SARC_tumor_TCGA	tumor	3.7571
TCGA.3B.A9I3.01	SARC	SARC_tumor_TCGA	tumor	4.8645
TCGA.DX.A3LT.01	SARC	SARC_tumor_TCGA	tumor	5.8256
TCGA.DX.A2J0.01	SARC	SARC_tumor_TCGA	tumor	6.1079
TCGA.DX.A6YS.01	SARC	SARC_tumor_TCGA	tumor	4.9607
TCGA.DX.A7EM.01	SARC	SARC_tumor_TCGA	tumor	4.0251
TCGA.3B.A9HS.01	SARC	SARC_tumor_TCGA	tumor	4.5367
TCGA.DX.A1L1.01	SARC	SARC_tumor_TCGA	tumor	4.9933
TCGA.DX.A1L4.01	SARC	SARC_tumor_TCGA	tumor	6.4069
TCGA.DX.A2IZ.01	SARC	SARC_tumor_TCGA	tumor	5.5877
TCGA.DX.A2J4.01	SARC	SARC_tumor_TCGA	tumor	5.489
TCGA.DX.A3LU.01	SARC	SARC_tumor_TCGA	tumor	4.591
TCGA.DX.A8BM.01	SARC	SARC_tumor_TCGA	tumor	7.0929
TCGA.DX.AB2E.01	SARC	SARC_tumor_TCGA	tumor	7.8267
TCGA.DX.A3M2.01	SARC	SARC_tumor_TCGA	tumor	4.8345
TCGA.DX.A6YZ.01	SARC	SARC_tumor_TCGA	tumor	4.0392
TCGA.DX.A8BL.01	SARC	SARC_tumor_TCGA	tumor	4.5892
TCGA.DX.A1L0.01	SARC	SARC_tumor_TCGA	tumor	6.0179
TCGA.DX.A8BU.01	SARC	SARC_tumor_TCGA	tumor	6.0072
TCGA.DX.A48U.01	SARC	SARC_tumor_TCGA	tumor	4.7709
TCGA.DX.A8BV.01	SARC	SARC_tumor_TCGA	tumor	5.6896
TCGA.WK.A8XQ.01	SARC	SARC_tumor_TCGA	tumor	6.48
TCGA.DX.A3UD.01	SARC	SARC_tumor_TCGA	tumor	4.6804
TCGA.QQ.A8VD.01	SARC	SARC_tumor_TCGA	tumor	6.1681
TCGA.X6.A8C2.01	SARC	SARC_tumor_TCGA	tumor	5.1799
TCGA.DX.A6B7.01	SARC	SARC_tumor_TCGA	tumor	3.7919
TCGA.X6.A8C6.01	SARC	SARC_tumor_TCGA	tumor	4.4764
TCGA.X9.A973.01	SARC	SARC_tumor_TCGA	tumor	5.9076
TCGA.DX.A3UB.01	SARC	SARC_tumor_TCGA	tumor	2.8321
TCGA.FX.A3NJ.01	SARC	SARC_tumor_TCGA	tumor	3.6077
TCGA.IE.A4EK.01	SARC	SARC_tumor_TCGA	tumor	4.4006
TCGA.3B.A9HT.01	SARC	SARC_tumor_TCGA	tumor	6.3968
TCGA.DX.A2J1.01	SARC	SARC_tumor_TCGA	tumor	4.3876
TCGA.FX.A3NK.01	SARC	SARC_tumor_TCGA	tumor	5.0427
TCGA.DX.A3U5.01	SARC	SARC_tumor_TCGA	tumor	5.6778
TCGA.DX.A8BX.01	SARC	SARC_tumor_TCGA	tumor	6.8459
TCGA.QQ.A5VD.01	SARC	SARC_tumor_TCGA	tumor	3.4739
TCGA.QQ.A8VG.01	SARC	SARC_tumor_TCGA	tumor	5.605
TCGA.RN.AAAQ.01	SARC	SARC_tumor_TCGA	tumor	5.954
TCGA.DX.A240.01	SARC	SARC_tumor_TCGA	tumor	6.283
TCGA.DX.A6BG.01	SARC	SARC_tumor_TCGA	tumor	6.5179
TCGA.DX.AB32.01	SARC	SARC_tumor_TCGA	tumor	5.1942
TCGA.SI.A71P.01	SARC	SARC_tumor_TCGA	tumor	4.3723
TCGA.3B.A9HY.01	SARC	SARC_tumor_TCGA	tumor	3.6555
TCGA.MB.A8JK.01	SARC	SARC_tumor_TCGA	tumor	4.9887
TCGA.K1.A6RT.01	SARC	SARC_tumor_TCGA	tumor	4.2404
TCGA.DX.A48N.01	SARC	SARC_tumor_TCGA	tumor	5.5922
TCGA.SG.A6Z4.01	SARC	SARC_tumor_TCGA	tumor	5.6519
TCGA.DX.A48J.01	SARC	SARC_tumor_TCGA	tumor	4.2736
TCGA.DX.A3LW.01	SARC	SARC_tumor_TCGA	tumor	5.6539
TCGA.DX.A3U8.01	SARC	SARC_tumor_TCGA	tumor	6.7435
TCGA.IE.A3OV.01	SARC	SARC_tumor_TCGA	tumor	4.0969
TCGA.K1.A3PO.01	SARC	SARC_tumor_TCGA	tumor	4.6977
TCGA.QQ.A5V2.01	SARC	SARC_tumor_TCGA	tumor	4.4894
TCGA.DX.A48R.01	SARC	SARC_tumor_TCGA	tumor	2.826
TCGA.Z4.A9VC.01	SARC	SARC_tumor_TCGA	tumor	4.3992
TCGA.DX.AB2G.01	SARC	SARC_tumor_TCGA	tumor	5.2869
TCGA.DX.AB2L.01	SARC	SARC_tumor_TCGA	tumor	5.4273
TCGA.DX.A6BH.01	SARC	SARC_tumor_TCGA	tumor	5.3194
TCGA.3B.A9I0.01	SARC	SARC_tumor_TCGA	tumor	3.8208
TCGA.SI.A71O.01	SARC	SARC_tumor_TCGA	tumor	6.3891
TCGA.MJ.A850.01	SARC	SARC_tumor_TCGA	tumor	4.9294
TCGA.DX.AB3C.01	SARC	SARC_tumor_TCGA	tumor	5.7445
TCGA.UE.A6QU.01	SARC	SARC_tumor_TCGA	tumor	5.0122
TCGA.X6.A7WA.01	SARC	SARC_tumor_TCGA	tumor	3.9137
TCGA.DX.A7EF.01	SARC	SARC_tumor_TCGA	tumor	6.9733
TCGA.DX.AB2Z.01	SARC	SARC_tumor_TCGA	tumor	6.0115
TCGA.DX.A6YQ.01	SARC	SARC_tumor_TCGA	tumor	5.4976
TCGA.IE.A4EJ.01	SARC	SARC_tumor_TCGA	tumor	4.8151
TCGA.DX.A8BG.01	SARC	SARC_tumor_TCGA	tumor	4.8084
TCGA.DX.A6BF.01	SARC	SARC_tumor_TCGA	tumor	5.5283
TCGA.DX.A6Z2.01	SARC	SARC_tumor_TCGA	tumor	4.4595
TCGA.IF.A4AK.01	SARC	SARC_tumor_TCGA	tumor	3.8798
TCGA.DX.AB2H.01	SARC	SARC_tumor_TCGA	tumor	5.9411
TCGA.SI.AA8B.01	SARC	SARC_tumor_TCGA	tumor	7.0112
TCGA.DX.A7EU.01	SARC	SARC_tumor_TCGA	tumor	4.579
TCGA.DX.A3LS.01	SARC	SARC_tumor_TCGA	tumor	6.382
TCGA.DX.A6Z0.01	SARC	SARC_tumor_TCGA	tumor	4.8084
TCGA.DX.A7EI.01	SARC	SARC_tumor_TCGA	tumor	6.0468
TCGA.DX.A8BN.01	SARC	SARC_tumor_TCGA	tumor	4.9374
TCGA.DX.A8BZ.01	SARC	SARC_tumor_TCGA	tumor	4.3463
[truncated: 16,103 more rows]
