# Supplementary material for: P4HA1, a Prognostic Biomarker that Correlates With Immune Infiltrates in Lung Adenocarcinoma and Pan-Cancer
Source: Front Cell Dev Biol. 2021 Dec 13;9:754580. doi: 10.3389/fcell.2021.754580 (PMC8710955; doi:10.3389/fcell.2021.754580)
Supplement: Supplementary file 4 [file DataSheet1.CSV]

correlation	pvalue	type	label
0.438992618	0.001800029	PF-4708671	positive
0.277789839	0.055919046	GSK269962A	non-significant
0.206635062	1.97E-08	TAF1_5496	positive
0.188852686	7.38E-08	Linsitinib	positive
0.184997015	3.48E-07	ABT737	positive
0.17160037	0.248773346	ZM447439	non-significant
0.166611911	4.69E-06	Navitoclax	positive
0.164562824	8.32E-06	ML323	positive
0.163217458	3.48E-06	LGK974	positive
0.162685237	9.71E-06	Entinostat	positive
0.162062246	1.18E-05	Dihydrorotenone	positive
0.157839963	0.2893185	AZD6482	non-significant
0.156149951	2.38E-05	AGI-6780	positive
0.150926833	4.45E-05	Wnt-C59	positive
0.149684339	2.18E-05	GSK1904529A	positive
0.147130237	6.92E-05	Leflunomide	positive
0.144756568	6.55E-05	Vorinostat	positive
0.137885666	0.000153444	Osimertinib	positive
0.137469742	0.000205028	AZD1208	positive
0.136942147	0.000170404	WEHI-539	positive
0.136211648	0.00011015	Afatinib	positive
0.126725719	0.000615173	Alisertib	positive
0.121788424	0.000837897	Gefitinib	positive
0.120881	0.000888121	Venetoclax	positive
0.118606656	0.00136674	OF-1	positive
0.116813539	0.001616873	KRAS (G12C) Inhibitor-12	positive
0.116695614	0.429595783	Tozasertib	non-significant
0.116562968	0.001344374	Sorafenib	positive
0.116057683	0.001747231	IWP-2	positive
0.112831418	0.002329415	XAV939	positive
0.112404878	0.001993405	Lapatinib	positive
0.110089078	0.003056657	AZD5991	positive
0.109685599	0.00308387	PCI-34051	positive
0.106385496	0.003198771	MK-1775	positive
0.105518331	0.004424761	Niraparib	positive
0.104153968	0.005088196	Eg5_9814	positive
0.102709925	0.0046732	AZD3759	positive
0.102002561	0.005944292	Mirin	positive
0.099954305	9.28E-05	Oxaliplatin	positive
0.098706411	0.006861832	Erlotinib	positive
0.096998407	0.009107591	Ibrutinib	positive
0.094413895	0.007497509	Alpelisib	positive
0.093793809	0.011457138	Picolinici-acid	positive
0.092386197	0.012762531	JAK1_8709	positive
0.089424092	0.014099613	Tamoxifen	positive
0.089339991	0.545937157	KU-55933	non-significant
0.088935843	0.016532457	PRIMA-1MET	positive
0.088481315	0.017095595	VE-822	positive
0.088190616	0.016928812	Crizotinib	positive
0.087353024	0.018566648	Carmustine	positive
0.085789431	0.018622807	Wee1 Inhibitor	positive
0.082546606	0.019537881	Sapitinib	positive
0.080174909	0.030771163	Ruxolitinib	positive
0.079221887	0.032821317	Elephantin	positive
0.078926666	0.03347962	Zoledronate	positive
0.0787731	0.034073668	Sabutoclax	positive
0.07830427	0.034904485	BMS-345541	positive
0.077374864	0.037259389	AZD5153	positive
0.076924527	0.035303198	AGI-5198	positive
0.076130006	0.040294367	MN-64	positive
0.075623699	0.042501437	Vincristine	positive
0.075070424	0.043166529	Podophyllotoxin bromide	positive
0.074600714	0.2288131	OSI-027	non-significant
0.0745724	0.044575036	Sinularin	positive
0.072770323	0.046640727	WIKI4	positive
0.072463768	0.636180736	SB505124	non-significant
0.071530612	0.625256165	Axitinib	non-significant
0.070736636	0.056772541	LY2109761	non-significant
0.070507338	0.006528633	Fulvestrant	positive
0.068694146	0.064325378	Acetalax	non-significant
0.067683648	0.055981062	EPZ5676	non-significant
0.066263254	0.070104814	MIRA-1	non-significant
0.066239119	0.074479531	PRT062607	non-significant
0.066186188	0.070243907	NVP-ADW742	non-significant
0.065419661	0.064730456	EPZ004777	non-significant
0.061466232	0.097948612	Selumetinib	non-significant
0.061349528	0.232827599	Daporinad	non-significant
0.059091366	0.111896217	Nelarabine	non-significant
0.058932462	0.096189732	Irinotecan	non-significant
0.058028234	0.118250883	Teniposide	non-significant
0.057815789	0.114612804	BIBR-1532	non-significant
0.057179384	0.117924847	Cytarabine	non-significant
0.055978751	0.131837358	Fludarabine	non-significant
0.055245435	0.136981732	AZD5438	non-significant
0.055125452	0.131994674	Cyclophosphamide	non-significant
0.05410489	0.147249504	GSK2606414	non-significant
0.053919828	0.146671504	Topotecan	non-significant
0.053645093	0.038083178	Ulixertinib	positive
0.052929533	0.146501096	Nilotinib	non-significant
0.052848318	0.61488718	AZD8055	non-significant
0.052543356	0.157277932	IRAK4_4710	non-significant
0.050942722	0.170625203	LCL161	non-significant
0.050486911	0.174190486	Gallibiscoquinazole	non-significant
0.049792536	0.173423999	GDC0810	non-significant
0.048577883	0.184166029	I-BRD9	non-significant
0.047274533	0.190923167	MK-2206	non-significant
0.046432183	0.205241521	MK-8776	non-significant
0.04607971	0.215252343	CDK9_5038	non-significant
0.045766262	0.218392833	PAK_5339	non-significant
0.044250979	0.234038099	GSK343	non-significant
0.044155387	0.227428651	GSK2578215A	non-significant
0.043892776	0.22527764	Cisplatin	non-significant
0.042885366	0.241723975	Temozolomide	non-significant
0.041631768	0.255773473	Pyridostatin	non-significant
0.041144189	0.257893826	Olaparib	non-significant
0.040733957	0.274024996	IAP_5620	non-significant
0.039928374	0.282634376	Mitoxantrone	non-significant
0.039440731	0.288558992	WZ4003	non-significant
0.038061744	0.300474279	GSK591	non-significant
0.037712787	0.286397615	PD0325901	non-significant
0.037093022	0.310673318	YK-4-279	non-significant
0.036639341	0.316632493	P22077	non-significant
0.035985838	0.325995998	Vinblastine	non-significant
0.034677711	0.351132304	I-BET-762	non-significant
0.034575364	0.352223614	PFI3	non-significant
0.033469762	0.362274897	LJI308	non-significant
0.032481338	0.382495146	CDK9_5576	non-significant
0.031397716	0.398580703	IGF1R_3801	non-significant
0.029795378	0.398827202	Camptothecin	non-significant
0.029637493	0.425240108	JAK_8517	non-significant
0.029607007	0.420959641	VE821	non-significant
0.029036936	0.435003105	RVX-208	non-significant
0.028548839	0.435287977	UMI-77	non-significant
0.027801601	0.454489779	CZC24832	non-significant
0.027547591	0.446462415	Palbociclib	non-significant
0.025785579	0.487873646	AZD2014	non-significant
0.025323519	0.488934764	AZD6738	non-significant
0.024606846	0.871051287	Ribociclib	non-significant
0.024595192	0.508482049	Dinaciclib	non-significant
0.024415182	0.505804291	Talazoparib	non-significant
0.024126406	0.511421082	VX-11e	non-significant
0.023242368	0.876764705	JQ1	non-significant
0.023050079	0.376522598	Uprosertib	non-significant
0.02129756	0.561118378	Pevonedistat	non-significant
0.020999927	0.563237875	AZD7762	non-significant
0.019117136	0.602144975	Vinorelbine	non-significant
0.016935651	0.644878799	AZ6102	non-significant
0.016900598	0.652106251	AZD5582	non-significant
0.015093751	0.68003359	BMS-536924	non-significant
0.014591529	0.689333296	Dabrafenib	non-significant
0.014224002	0.702004532	ERK_6604	non-significant
0.013456811	0.712374082	Gemcitabine	non-significant
0.010246962	0.782832582	Obatoclax Mesylate	non-significant
0.009158147	0.801766059	Paclitaxel	non-significant
0.00666817	0.855528794	Afuresertib	non-significant
0.005419605	0.884335985	AZ960	non-significant
0.004484111	0.903996749	OTX015	non-significant
0.00363879	0.920910684	Foretinib	non-significant
0.003448331	0.922375106	Taselisib	non-significant
0.002624505	0.942834888	Buparlisib	non-significant
0.001239464	0.962648903	Docetaxel	non-significant
0.001192549	0.973134208	SCH772984	non-significant
0.001055664	0.977005205	Savolitinib	non-significant
-0.00113112	0.975345594	Telomerase Inhibitor IX	non-significant
-0.002802053	0.938974943	MIM1	non-significant
-0.005009526	0.887358517	5-Fluorouracil	non-significant
-0.007715385	0.835595024	VSP34_8731	non-significant
-0.010665199	0.68356878	Dactinomycin	non-significant
-0.012422928	0.733257443	PD173074	non-significant
-0.015951697	0.663997755	AMG-319	non-significant
-0.018119464	0.615884235	Nutlin-3a (-)	non-significant
-0.021219394	0.562032728	Ipatasertib	non-significant
-0.023881893	0.871998843	RO-3306	non-significant
-0.026111307	0.475512384	Cediranib	non-significant
-0.026827012	0.85794052	NU7441	non-significant
-0.029068148	0.426978718	Epirubicin	non-significant
-0.033965956	0.348781599	Pictilisib	non-significant
-0.035875313	0.326836153	Sepantronium bromide	non-significant
-0.036361195	0.72932271	SB216763	non-significant
-0.037633351	0.303673022	BPD-00008900	non-significant
-0.039659006	0.286563734	ULK1_4989	non-significant
-0.03990871	0.274066761	AZD4547	non-significant
-0.040121343	0.267091336	Trametinib	non-significant
-0.04255654	0.246947063	Rapamycin	non-significant
-0.043478261	0.774185662	Doramapimod	non-significant
-0.045808061	0.21263689	AT13148	non-significant
-0.049534662	0.174511768	Bortezomib	non-significant
-0.051602062	0.164858431	Entospletinib	non-significant
-0.051718937	0.145388456	PLX-4720	non-significant
-0.051789638	0.156788729	BDP-00009066	non-significant
-0.052227073	0.157221717	GNE-317	non-significant
-0.056739726	0.126658241	ERK_2440	non-significant
-0.058476057	0.109807181	Dactolisib	non-significant
-0.066096787	0.066960057	MG-132	non-significant
-0.083199275	0.022778309	AZD5363	negtive
-0.090645356	0.01455741	AZD1332	negtive
-0.097674419	0.52819884	BMS-754807	non-significant
-0.100428727	0.004439955	Luminespib	negtive
-0.126015191	0.000460402	Staurosporine	negtive
-0.129788753	0.00036919	AZD8186	negtive
-0.190514586	1.28E-07	Dasatinib	negtive
-0.20371489	0.190103306	BI-2536	non-significant
